# Supplementary material for: Revealing study and breeding implications for production traits and tail characteristics in Simmental cattle by GWAS
Source: Front Genet. 2025 Jan 31;16:1491816. doi: 10.3389/fgene.2025.1491816 (PMC11825821; doi:10.3389/fgene.2025.1491816)
Supplement: Supplementary file 1 [file DataSheet1.zip › Supplementary Material/Supplementary Material 1.xlsx]

## Sheet: Quality control statistics
sample	Raw bases(bp)	Clean bases(bp)	Effective rate(%)	GC content(%)
F_1	2797502976	2724418944	97.39	0.03	95.77	88.75	38.62
F_10	896527872	835589088	93.2	0.03	96.17	89.34	39.61
F_100	795693024	783285984	98.44	0.04	95.4	88.34	38.65
F_101	1317223584	1288832544	97.84	0.04	95.06	87.64	39.53
F_102	1087163424	1054437120	96.99	0.04	94.19	85.78	39.83
F_103	1431256896	1377487296	96.24	0.03	96.12	89.77	39.91
F_104	1180157472	1147414176	97.23	0.04	95.43	88.41	39.78
F_105	1265503968	1207327392	95.4	0.04	95.76	89.16	40.03
F_106	1191234528	1156579488	97.09	0.04	95.37	88.28	39.91
F_107	979449696	962606304	98.28	0.04	94.91	87.23	38.92
F_108	669363840	656241408	98.04	0.04	94.41	86.3	39.19
F_109	1192230432	1154567232	96.84	0.04	94.27	85.98	40.61
F_11	680601888	653768640	96.06	0.03	95.91	88.69	39.5
F_110	1229402592	1180746432	96.04	0.04	94.3	86.02	40.5
F_111	1088167104	1066284000	97.99	0.04	95.11	87.78	39.8
F_112	1494505152	1456147008	97.43	0.03	95.87	89.43	40.01
F_113	1228752288	1196088768	97.34	0.04	95.41	88.35	39.54
F_114	1306463040	1282961376	98.2	0.04	95.38	88.34	39.69
F_115	1414008000	1391081184	98.38	0.03	96.11	89.94	39.78
F_116	1422504000	1368534816	96.21	0.04	95.61	88.84	40.39
F_117	1151987904	1132965792	98.35	0.04	94.01	85.5	39.98
F_118	1177144992	1159817184	98.53	0.04	94.56	86.66	40.23
F_119	1368933696	1336196736	97.61	0.04	95	87.57	40.22
F_12	794102976	773273376	97.38	0.04	95.53	87.81	39.09
F_120	857772576	799719552	93.23	0.03	95.84	88.89	41.28
F_121	810779328	783708480	96.66	0.04	94.38	85.89	41.22
F_122	817727328	752730624	92.05	0.03	96.31	89.88	40.53
F_123	751184640	689701536	91.82	0.03	96.55	90.34	40.5
F_124	656136288	596889504	90.97	0.04	95.51	88.19	41.06
F_125	746555616	697433472	93.42	0.04	95.71	88.62	41
F_126	671317920	629708544	93.8	0.04	94.81	86.7	41
F_127	801150912	780463872	97.42	0.04	94.31	85.73	40.63
F_128	1226880000	1201187232	97.91	0.04	95.69	88.48	40.24
F_129	1014831648	996349536	98.18	0.04	94.78	86.66	41.25
F_13	553017888	531305568	96.07	0.04	95.12	87.08	39.75
F_130	493156800	483346656	98.01	0.04	93.1	83.3	40.58
F_131	1095922944	1065845952	97.26	0.03	95.88	88.89	40.36
F_132	842505984	808111584	95.92	0.03	95.94	89.08	40.86
F_133	847124064	832159872	98.23	0.04	95.59	88.31	39.55
F_134	754056864	716440608	95.01	0.04	95.59	88.32	40.83
F_135	603574848	551205504	91.32	0.04	95.45	88.08	40.91
F_136	631608192	602300160	95.36	0.04	95.84	88.8	39.75
F_137	741704256	717264288	96.7	0.03	95.89	88.93	40.55
F_138	813662496	776424384	95.42	0.04	95.62	88.34	40.89
F_139	683177184	660688992	96.71	0.04	94.81	86.65	40.99
F_14	694382112	639997344	92.17	0.04	95.01	86.77	39.99
F_140	737034048	703611072	95.47	0.03	96.44	90.02	40.84
F_141	885425760	866241792	97.83	0.03	95.89	88.94	40.35
F_142	726713280	704596896	96.96	0.03	96.13	89.47	40.5
F_143	760105728	730249344	96.07	0.03	95.94	88.99	40.7
F_144	877706784	866864736	98.76	0.04	95.46	87.93	39.82
F_145	2067851520	2033234496	98.33	0.03	96.1	89.55	39.44
F_146	627212160	598206528	95.38	0.04	94.87	86.72	40.8
F_147	684133056	637640640	93.2	0.04	94.88	86.79	40.88
F_148	713527200	676328832	94.79	0.04	95.62	88.35	40.39
F_149	673926912	598681440	88.83	0.03	96.28	89.78	40.8
F_15	647995104	607885632	93.81	0.04	95.03	86.84	40
F_150	781262496	759811104	97.25	0.03	95.85	88.8	40.72
F_151	892904256	860164992	96.33	0.04	95.78	88.7	40.74
F_152	903963744	875855520	96.89	0.03	96.5	90.23	40.7
F_153	675395712	627575040	92.92	0.03	95.98	89.14	40.86
F_154	700573248	678237984	96.81	0.04	94.56	86.14	40.56
F_155	1009856448	976596480	96.71	0.04	95.14	87.41	41.47
F_16	646261056	585889344	90.66	0.03	95.68	88.31	39.27
F_17	658021536	621240480	94.41	0.03	96.25	89.58	40.41
F_18	641070432	616384800	96.15	0.03	95.83	88.62	40.44
F_19	614828736	589533408	95.89	0.03	95.78	88.56	40.82
F_2	3052426464	2934347328	96.13	0.03	95.71	88.58	39.55
F_20	532218816	513129600	96.41	0.03	96.47	90.02	40.36
F_21	618337728	579536640	93.72	0.03	96.03	89.07	40.97
F_22	795812544	771167520	96.9	0.04	94.72	86.25	39.92
F_23	858561984	822316320	95.78	0.04	95.28	87.56	41.56
F_24	699203808	667084608	95.41	0.04	95.67	88.35	41.09
F_25	949902912	859055616	90.44	0.04	94.43	85.9	40.95
F_26	929827296	799308576	85.96	0.03	96.41	90.13	40.2
F_27	788516640	633583584	80.35	0.03	96.64	90.61	40.08
F_28	780260256	658024416	84.33	0.04	95.58	88.31	40.69
F_29	965108160	869961312	90.14	0.03	95.78	88.74	40.66
F_3	669673728	628331904	93.83	0.04	95.52	88.02	40.03
F_30	874318176	782825760	89.54	0.04	94.86	86.72	40.7
F_31	1128175488	1037925504	92	0.04	94.36	85.72	40.55
F_32	1221397920	1135449504	92.96	0.03	95.77	88.63	40
F_33	929840256	850696992	91.49	0.04	94.84	86.69	40.95
F_34	734846400	689626368	93.85	0.04	93.05	83.06	40.5
F_35	982596384	893170080	90.9	0.03	95.95	89.06	40.14
F_36	1206049824	1130573952	93.74	0.03	96.03	89.25	40.78
F_37	875590848	821210976	93.79	0.04	95.66	88.47	39.36
F_38	960943680	879384384	91.51	0.04	95.66	88.45	40.52
F_39	1026351360	924157728	90.04	0.04	95.5	88.14	40.78
F_4	583814592	546556032	93.62	0.03	95.81	88.53	38.28
F_40	1129032288	1057456512	93.66	0.03	95.93	88.98	39.66
F_41	1016127648	941798592	92.69	0.03	95.95	89.05	40.36
F_42	965947392	886588704	91.78	0.03	95.69	88.47	40.55
F_43	971755200	910169280	93.66	0.04	94.84	86.64	40.79
F_44	1053968832	971696448	92.19	0.03	96.56	90.32	40.75
F_45	914674176	845165952	92.4	0.03	95.98	89.13	40.09
F_46	1143398304	1059768576	92.69	0.03	96.24	89.7	40.41
F_47	996410304	928872576	93.22	0.03	96.03	89.18	40.51
F_48	890394336	856279296	96.17	0.04	95.53	88.06	39.64
F_49	783485568	721319040	92.07	0.04	94.94	86.9	40.01
F_5	1330800480	1195900128	89.86	0.03	96.32	90.02	39.07
F_50	950944320	855016992	89.91	0.04	94.9	86.79	40.63
F_51	965388384	866157120	89.72	0.04	94.9	86.79	40.7
F_52	1187951040	1081209600	91.01	0.04	95.66	88.44	40.42
F_53	818743392	708031296	86.48	0.03	96.34	90	40.38
F_54	1118712960	1028790144	91.96	0.03	95.91	88.97	40.67
F_55	1066653504	1006248096	94.34	0.03	95.84	88.84	40.58
F_56	1011227040	927331488	91.7	0.03	96.56	90.46	40.49
F_57	1039227264	969489216	93.29	0.03	96.06	89.31	40.77
F_58	863063712	779681088	90.34	0.04	94.59	86.16	40.37
F_59	878195808	809151264	92.14	0.04	95.17	87.44	41.09
F_6	596572704	564060096	94.55	0.04	95.66	88.2	39.27
F_60	1348824672	1273440672	94.41	0.04	95.66	88.45	40.86
F_61	783851904	707482944	90.26	0.04	94.7	86.48	41.25
F_62	799491456	715176864	89.45	0.03	96.53	90.4	40.62
F_63	2779536960	2663286912	95.82	0.03	96.23	89.82	39.63
F_64	719488224	631754784	87.81	0.03	95.78	88.73	41.12
F_65	760172256	683794944	89.95	0.03	95.97	89.16	41.02
F_66	781213248	725955552	92.93	0.04	95.09	87.24	41.05
F_67	867592800	818833248	94.38	0.04	94.61	86.27	40.84
F_68	1061647488	1034434368	97.44	0.03	95.9	88.94	40.28
F_69	839156832	802473984	95.63	0.04	95.07	87.19	41.22
F_7	731091168	684921600	93.68	0.04	94.97	86.72	39.95
F_70	690031296	653122080	94.65	0.04	93.46	83.88	41.31
F_71	801537984	759957984	94.81	0.03	96.1	89.4	40.52
F_72	1250509248	1198637856	95.85	0.03	96.19	89.61	41.16
F_73	595836000	549184896	92.17	0.03	95.84	88.87	39.57
F_74	829523520	743968224	89.69	0.03	95.85	88.89	40.91
F_75	819059904	757489536	92.48	0.03	95.71	88.6	41.17
F_76	859328352	809230752	94.17	0.03	96.08	89.33	40.12
F_77	718432704	670049568	93.27	0.03	96.12	89.43	40.65
F_78	873297216	823630752	94.31	0.03	95.87	88.86	40.99
F_79	807387264	760332096	94.17	0.04	95.1	87.21	41.15
F_8	603515520	575371008	95.34	0.03	96.42	89.77	40.58
F_80	919165536	866706048	94.29	0.03	96.66	90.54	40.97
F_81	834470784	790534944	94.73	0.03	96.14	89.5	40.64
F_82	945796032	892382976	94.35	0.03	96.37	90	40.86
F_83	879716448	831499776	94.52	0.03	96.18	89.51	40.88
F_84	713861856	684425664	95.88	0.04	95.72	88.48	39.95
F_85	2182749984	2104132320	96.4	0.03	96.41	90.33	39.81
F_86	739043424	664092288	89.86	0.04	95.17	87.38	41.05
F_87	759874752	678018528	89.23	0.04	95.16	87.36	41.04
F_88	750669696	657346464	87.57	0.03	95.85	88.91	40.69
F_89	625951872	549739296	87.82	0.03	96.48	90.29	40.77
F_9	925594272	899366400	97.17	0.03	95.91	88.76	38.94
F_90	776151648	728214912	93.82	0.03	96.08	89.35	40.91
F_91	794089152	735986016	92.68	0.03	96	89.23	40.98
F_92	853164576	797493600	93.47	0.03	96.67	90.72	40.88
F_93	699774336	653614560	93.4	0.03	96.22	89.69	41.01
F_94	717749568	689150304	96.02	0.04	94.81	86.65	40.65
F_95	967891968	921725856	95.23	0.04	95.4	87.94	41.48
F_96	732124224	721875744	98.6	0.04	95.12	87.78	38.09
F_97	927752544	914657472	98.59	0.04	95.04	87.59	39.02
F_98	1234923840	1210891680	98.05	0.04	94.79	87.12	39.8
F_99	874912320	862567200	98.59	0.04	95.41	88.36	39
M_1	661265280	632064960	95.58	0.04	95.61	88.35	40.98
M_10	1068877152	1057067712	98.9	0.04	94.79	86.63	40.93
M_11	563178240	558008640	99.08	0.04	93.07	83.22	40.44
M_12	987488640	965552256	97.78	0.03	95.89	88.88	40.25
M_13	1115810208	1093051296	97.96	0.03	95.98	89.12	40.85
M_14	726628320	715423968	98.46	0.04	95.55	88	39.16
M_15	768122208	741256416	96.5	0.04	95.55	88.04	41.2
M_16	651464064	626129280	96.11	0.04	95.39	87.77	41.23
M_17	867709152	852054624	98.2	0.04	95.77	88.41	39.49
M_18	504092160	487598112	96.73	0.03	95.81	88.57	41.07
M_19	955990656	887859360	92.87	0.04	95.55	87.98	40.29
M_2	677141568	645668640	95.35	0.04	94.41	85.91	41.17
M_20	471619584	456139584	96.72	0.04	94.65	86.16	40.58
M_21	471358368	454411584	96.4	0.03	96.39	89.67	41.44
M_22	952617600	926479872	97.26	0.03	95.85	88.65	40.01
M_23	805382784	759195360	94.27	0.03	96.1	89.18	39.98
M_24	539534880	522669600	96.87	0.03	95.87	88.62	40.51
M_25	1003859712	993697632	98.99	0.04	95.36	87.51	39.72
M_26	481482720	474318144	98.51	0.04	94.87	86.62	40.92
M_27	639815328	613287360	95.85	0.04	94.74	86.33	40.66
M_28	536313600	513564768	95.76	0.04	94.76	86.4	40.81
M_3	777056544	722003040	92.92	0.03	96.35	89.9	40.33
M_4	776529216	698723424	89.98	0.03	96.55	90.28	40.39
M_5	740861568	680322528	91.83	0.04	95.55	88.22	41.03
M_6	702903744	653362272	92.95	0.04	95.77	88.69	40.94
M_7	755850528	736886016	97.49	0.04	94.83	86.69	40.84
M_8	1000795392	986139360	98.54	0.04	94.34	85.75	40.42
M_9	929515680	890948160	95.85	0.04	95.73	88.53	40.12

## Sheet: Enzymatic digestion statistics
#sample	total_PE_cleanReads	total_PE_enzymeCatchReads	total_PE_enzymeCutCompletelyReads	enzymeCatchRatio(%)	enzymeCutCompletelyRatio(%)
F_100	2719743	2699851	1990143	99.3	73.7
F_101	4475113	4422728	3535073	98.8	79.9
F_102	3661240	3618619	2994110	98.8	82.7
F_103	4782942	4755822	4194271	99.4	88.2
F_104	3984077	3952210	3269171	99.2	82.7
F_105	4192109	4165832	3760452	99.4	90.3
F_106	4015901	3982867	3477871	99.2	87.3
F_107	3342383	3311117	2703078	99.1	81.6
F_108	2278616	2247661	1902265	98.6	84.6
F_109	4008914	3949028	3615897	98.5	91.6
F_10	2901351	2888665	2712445	99.6	93.9
F_110	4099814	4055397	3613657	98.9	89.1
F_111	3702375	3671796	3206763	99.2	87.3
F_112	5056066	5023300	4549054	99.4	90.6
F_113	4153086	4119291	3480284	99.2	84.5
F_114	4454727	4410990	3891256	99	88.2
F_115	4830143	4778862	4195872	98.9	87.8
F_116	4751857	4714217	4249372	99.2	90.1
F_117	3933909	3881499	3487651	98.7	89.9
F_118	4027143	3973423	3631328	98.7	91.4
F_119	4639572	4584579	4249207	98.8	92.7
F_11	2270030	2258223	2067733	99.5	91.6
F_120	2776804	2757851	2628146	99.3	95.3
F_121	2721210	2695591	2508158	99.1	93
F_122	2613648	2586664	2471673	99	95.6
F_123	2394797	2378550	2280636	99.3	95.9
F_124	2072533	2051379	1942068	99	94.7
F_125	2421644	2405309	2280918	99.3	94.8
F_126	2186488	2165334	2031719	99	93.8
F_127	2709944	2689516	2499425	99.2	92.9
F_128	4170789	4149860	3913616	99.5	94.3
F_129	3459547	3436461	3225431	99.3	93.9
F_12	2684977	2670854	2278923	99.5	85.3
F_130	1678287	1656155	1510248	98.7	91.2
F_131	3700854	3679932	3481015	99.4	94.6
F_132	2805943	2789126	2646115	99.4	94.9
F_133	2889444	2863772	2666456	99.1	93.1
F_134	2487641	2473972	2337243	99.5	94.5
F_135	1913908	1895828	1791323	99.1	94.5
F_136	2091320	2075284	1953933	99.2	94.2
F_137	2490501	2474567	2331302	99.4	94.2
F_138	2695918	2673280	2533952	99.2	94.8
F_139	2294059	2278442	2130541	99.3	93.5
F_13	1844811	1829259	1580181	99.2	86.4
F_140	2443094	2433069	2330241	99.6	95.8
F_141	3007784	2991373	2836281	99.5	94.8
F_142	2446517	2435731	2324496	99.6	95.4
F_143	2535588	2521955	2398036	99.5	95.1
F_144	3009947	2993131	2782276	99.4	93
F_145	1499054	1485192	1373225	99.1	92.5
F_146	2077106	2059520	1930412	99.2	93.7
F_147	2214030	2198349	2050647	99.3	93.3
F_148	2348364	2332297	2198976	99.3	94.3
F_149	2078755	2066195	1971924	99.4	95.4
F_14	2222213	2202544	2039262	99.1	92.6
F_150	2638233	2626173	2490353	99.5	94.8
F_151	2986684	2971380	2808865	99.5	94.5
F_152	3041165	3018833	2886063	99.3	95.6
F_153	2179080	2167631	2064177	99.5	95.2
F_154	2354993	2334766	2166252	99.1	92.8
F_155	3390960	3358985	3172036	99.1	94.4
F_15	2110714	2096152	1908288	99.3	91
F_16	2034338	2022212	1851116	99.4	91.5
F_17	2157085	2145880	2001437	99.5	93.3
F_18	2140225	2128891	1949643	99.5	91.6
F_19	2046991	2032394	1899889	99.3	93.5
F_1	1392087	1380267	1045556	99.2	75.8
F_20	1781700	1765617	1646847	99.1	93.3
F_21	2012280	2000372	1891113	99.4	94.5
F_22	2677665	2654594	2441288	99.1	92
F_23	2855265	2827977	2663443	99	94.2
F_24	2316266	2297959	2157741	99.2	93.9
F_25	2982832	2955000	2773479	99.1	93.9
F_26	2775377	2748599	2640344	99	96.1
F_27	2199943	2190166	2108928	99.6	96.3
F_28	2284807	2259992	2153699	98.9	95.3
F_29	3020699	3000522	2865701	99.3	95.5
F_2	1537690	1527194	1280871	99.3	83.9
F_30	2718145	2691143	2542727	99	94.5
F_31	3603908	3578366	3356023	99.3	93.8
F_32	3942533	3923181	3714411	99.5	94.7
F_33	2953809	2934105	2772811	99.3	94.5
F_34	2394536	2363393	2175137	98.7	92
F_35	3101285	3083250	2940032	99.4	95.4
F_36	3925604	3901678	3732658	99.4	95.7
F_37	2851427	2831853	2659014	99.3	93.9
F_38	3053418	3036999	2889476	99.5	95.1
F_39	3208881	3184764	3031190	99.2	95.2
F_3	2181708	2167660	1944377	99.4	89.7
F_40	3671724	3653677	3457591	99.5	94.6
F_41	3270134	3250826	3086979	99.4	95
F_42	3078433	3054223	2912309	99.2	95.4
F_43	3160310	3139660	2959165	99.3	94.3
F_44	3373946	3360334	3235596	99.6	96.3
F_45	2934604	2918630	2786862	99.5	95.5
F_46	3679752	3664437	3517278	99.6	96
F_47	3225252	3209515	3069359	99.5	95.6
F_48	2973192	2958588	2784715	99.5	94.1
F_49	2504580	2482685	2320697	99.1	93.5
F_4	1897764	1886191	1656992	99.4	87.8
F_50	2968809	2941734	2778068	99.1	94.4
F_51	3007490	2983378	2810420	99.2	94.2
F_52	3754200	3728170	3547468	99.3	95.2
F_53	2458442	2442752	2345049	99.4	96
F_54	3572188	3555134	3398129	99.5	95.6
F_55	3493917	3476336	3313955	99.5	95.3
F_56	3219901	3195600	3073698	99.2	96.2
F_57	3366282	3347224	3208545	99.4	95.9
F_58	2707226	2683699	2511919	99.1	93.6
F_59	2809553	2782012	2643872	99	95
F_5	1024886	1019361	842536	99.5	82.7
F_60	4421669	4390328	4178700	99.3	95.2
F_61	2456538	2434734	2283573	99.1	93.8
F_62	2483253	2457892	2359721	99	96
F_63	1680796	1671972	1609506	99.5	96.3
F_64	2193593	2172088	2070257	99	95.3
F_65	2374288	2357617	2251456	99.3	95.5
F_66	2520679	2495671	2358503	99	94.5
F_67	2843171	2823201	2643678	99.3	93.6
F_68	3591786	3574657	3395188	99.5	95
F_69	2786368	2767991	2617899	99.3	94.6
F_6	1958542	1941860	1730734	99.1	89.1
F_70	2267785	2237982	2067039	98.7	92.4
F_71	2638743	2623798	2500405	99.4	95.3
F_72	4161937	4136810	3938979	99.4	95.2
F_73	1906892	1893061	1780031	99.3	94
F_74	2583223	2569525	2442843	99.5	95.1
F_75	2630172	2606580	2482158	99.1	95.2
F_76	2809829	2789912	2644776	99.3	94.8
F_77	2326561	2313920	2200138	99.5	95.1
F_78	2859829	2836395	2704791	99.2	95.4
F_79	2640042	2623075	2473610	99.4	94.3
F_7	2378200	2361254	2085250	99.3	88.3
F_80	3009396	2996752	2884077	99.6	96.2
F_81	2744913	2730263	2607360	99.5	95.5
F_82	3098552	3085540	2960677	99.6	96
F_83	2887152	2872686	2746802	99.5	95.6
F_84	2376478	2364102	2222011	99.5	94
F_85	1769964	1754214	1642218	99.1	93.6
F_86	2305876	2285770	2159011	99.1	94.5
F_87	2354231	2338157	2202222	99.3	94.2
F_88	2282453	2269320	2158320	99.4	95.1
F_89	1908817	1895510	1820101	99.3	96
F_8	1997816	1989881	1856640	99.6	93.3
F_90	2528524	2516512	2403609	99.5	95.5
F_91	2555507	2543057	2426732	99.5	95.4
F_92	2769075	2749289	2645661	99.3	96.2
F_93	2269495	2256747	2163726	99.4	95.9
F_94	2392883	2372503	2223461	99.1	93.7
F_95	3200437	3169141	3010209	99	95
F_96	2506513	2475483	1687543	98.8	68.2
F_97	3175894	3143833	2454956	99	78.1
F_98	4204485	4162112	3457343	99	83.1
F_99	2995025	2970341	2570734	99.2	86.5
F_9	3122800	3103682	2706681	99.4	87.2
M_10	3670374	3645850	3419886	99.3	93.8
M_11	1937530	1912224	1741513	98.7	91.1
M_12	3352612	3334148	3150198	99.4	94.5
M_13	3795317	3772864	3575987	99.4	94.8
M_14	2484111	2463517	2286153	99.2	92.8
M_15	2573807	2559528	2418362	99.4	94.5
M_16	2174060	2155690	2036600	99.2	94.5
M_17	2958523	2937467	2761307	99.3	94
M_18	1693049	1682337	1586405	99.4	94.3
M_19	3082845	3059306	2870567	99.2	93.8
M_1	2194670	2180258	2062692	99.3	94.6
M_20	1583818	1572683	1464525	99.3	93.1
M_21	1577818	1571542	1505338	99.6	95.8
M_22	3216944	3199481	3030668	99.5	94.7
M_23	2636095	2624770	2498718	99.6	95.2
M_24	1814825	1805406	1714270	99.5	95
M_25	3450339	3430783	3183565	99.4	92.8
M_26	1646938	1632671	1518114	99.1	93
M_27	2129470	2110637	1971824	99.1	93.4
M_28	1783211	1770291	1649836	99.3	93.2
M_2	2241905	2221094	2063232	99.1	92.9
M_3	2506955	2487926	2373303	99.2	95.4
M_4	2426123	2411577	2311173	99.4	95.8
M_5	2362231	2339076	2214556	99	94.7
M_6	2268619	2253045	2138262	99.3	94.9
M_7	2558632	2534596	2377970	99.1	93.8
M_8	3424095	3398641	3160042	99.3	93
M_9	3093570	3078520	2884109	99.5	93.7

## Sheet: tag statistics
sample	total_tagNum	Average_depth	tagNum_4	peak insert size(bp)	insert size(+-35bp)	ratio(%)
F_100	1339769	7.775	437141	290	255_325	59.062
F_101	1737508	10.057	659024	290	255_325	60.767
F_102	1551236	9.055	601716	290	255_325	60.599
F_103	1709707	10.919	702375	290	255_325	62.039
F_104	1578077	9.764	611370	290	255_325	60.795
F_105	1594379	10.169	661708	290	255_325	62.177
F_106	1533885	9.947	638669	290	255_325	62.082
F_107	1349507	9.76	504917	290	255_325	62.459
F_108	1118881	7.743	413185	290	255_325	62.27
F_109	1459264	10.172	656890	290	255_325	64.434
F_10	1689637	7.02	548799	290	255_325	62.356
F_110	1564698	10.088	655111	290	255_325	63.34
F_111	1420606	9.506	618292	290	255_325	63.861
F_112	1615131	11.751	722569	290	255_325	65.084
F_113	1581225	10.15	629821	290	255_325	62.362
F_114	1506855	10.986	664410	290	255_325	65.232
F_115	1614066	11.21	701744	290	255_325	64.014
F_116	1644358	11.166	699875	290	255_325	63.759
F_117	1373801	10.328	637215	290	255_325	66.27
F_118	1356168	10.375	660970	290	255_325	67.489
F_119	1462714	11.413	702896	290	255_325	66.956
F_11	1392320	6.645	428386	290	255_325	64.998
F_120	1638286	7.286	508644	290	255_325	69.238
F_121	1177313	8.508	507979	290	255_325	84.264
F_122	1269231	7.869	501280	290	255_325	80.445
F_123	1214183	7.551	468822	290	255_325	80.567
F_124	1138167	7.234	402703	290	255_325	80.486
F_125	1169548	7.842	466386	290	255_325	82.345
F_126	1126291	7.47	428689	290	255_325	81.838
F_127	1145563	8.446	516029	290	255_325	84.37
F_128	1316067	11.094	651745	290	255_325	85.287
F_129	1226739	9.906	592564	290	255_325	86.077
F_12	1487419	7.152	480722	290	255_325	65.047
F_130	938443	6.782	344227	290	255_325	84.59
F_131	1297987	10.054	623220	290	255_325	84.312
F_132	1186953	8.543	524928	290	255_325	83.4
F_133	1095008	9.45	500852	290	255_325	85.35
F_134	1151910	8.017	478893	290	255_325	82.552
F_135	1099179	6.97	374936	290	255_325	79.513
F_136	1041525	7.496	413988	290	255_325	81.958
F_137	1099341	8.161	477874	290	255_325	84.533
F_138	1195994	8.287	512281	290	255_325	83.095
F_139	1089337	7.778	449671	290	255_325	84.024
F_13	1196520	6.53	320863	290	255_325	64.95
F_140	1119698	7.93	478563	290	255_325	83.884
F_141	1158147	8.922	559392	290	255_325	85.202
F_142	1083036	7.928	488541	290	255_325	84.62
F_143	1142720	8.048	493398	290	255_325	83.317
F_144	1089607	9.729	514452	290	255_325	86.042
F_146	1104373	7.103	419555	290	255_325	80.338
F_147	1192213	7.224	434947	290	255_325	78.854
F_148	1174365	7.379	473434	290	255_325	80.238
F_149	1233469	6.882	399783	290	255_325	76.182
F_14	1483163	6.399	412013	290	255_325	61.074
F_150	1148035	8.075	518390	290	255_325	82.988
F_151	1267172	8.516	559092	290	255_325	81.863
F_152	1261301	8.53	575153	290	255_325	81.934
F_153	1164466	7.166	434415	290	255_325	79.875
F_154	1144074	7.547	470511	290	255_325	81.761
F_155	1329176	9.256	601517	290	255_325	82.797
F_15	1394998	6.413	387254	290	255_325	62.832
F_16	1442265	6.128	361849	290	255_325	58.192
F_17	1366784	6.622	399284	290	255_325	64.639
F_18	1334682	6.677	394591	290	255_325	65.677
F_19	1296030	6.659	379449	290	255_325	66.052
F_20	1172724	6.375	328458	290	255_325	66.57
F_21	1326254	6.529	368422	290	255_325	63.934
F_22	1516499	7.073	513391	290	255_325	66.153
F_23	1570464	7.522	524059	290	255_325	65.643
F_24	1393443	6.968	429805	290	255_325	65.632
F_25	1831673	7.297	532562	290	255_325	62.176
F_26	1807769	6.834	504614	290	255_325	59.908
F_27	1648778	6.178	382682	290	255_325	57.417
F_28	1651913	6.446	396512	290	255_325	58.795
F_29	1780188	7.369	550234	290	255_325	63.857
F_30	1733693	6.967	494835	290	255_325	62.08
F_31	1994725	7.954	630525	290	255_325	62.371
F_32	1965490	8.583	673916	290	255_325	64.659
F_33	1767216	7.371	531126	290	255_325	63.611
F_34	1563288	6.761	441017	290	255_325	64.297
F_35	1810245	7.414	564435	290	255_325	62.913
F_36	1941271	8.574	676764	290	255_325	65.454
F_37	1594187	7.782	502395	290	255_325	65.099
F_38	1791305	7.412	555325	290	255_325	63.046
F_39	1874740	7.526	574880	290	255_325	62.935
F_3	1420018	6.513	390621	290	255_325	61.956
F_40	1826218	8.469	632738	290	255_325	65.172
F_41	1755001	7.849	590667	290	255_325	66.233
F_42	1766945	7.456	565825	290	255_325	64.174
F_43	1768261	7.642	574773	290	255_325	64.92
F_44	1797353	7.925	608728	290	255_325	65.703
F_45	1745044	7.194	545105	290	255_325	62.721
F_46	1915516	8.114	655974	290	255_325	64.656
F_47	1770805	7.665	592486	290	255_325	65.017
F_48	1549084	7.953	538572	290	255_325	68.094
F_49	1579295	7.068	448972	290	255_325	63.167
F_4	1267363	6.436	329526	290	255_325	60.513
F_50	1833080	7.196	535308	290	255_325	60.978
F_51	1831877	7.273	542242	290	255_325	61.903
F_52	2013047	8.052	663274	290	255_325	63.077
F_53	1687426	6.581	442809	290	255_325	59.665
F_54	1888833	8.089	632432	290	255_325	64.626
F_55	1806764	8.116	624427	290	255_325	66.227
F_56	1823587	7.567	584796	290	255_325	63.11
F_57	1783116	7.945	607316	290	255_325	66.164
F_58	1741617	6.936	489850	290	255_325	61.029
F_59	1659649	7.326	514087	290	255_325	65.611
F_60	2014704	9.178	737922	290	255_325	66.658
F_61	1666826	6.738	434306	290	255_325	64.992
F_62	1642871	6.635	458385	290	255_325	66.292
F_64	1551282	6.508	384096	290	255_325	65.335
F_65	1584755	6.683	430142	290	255_325	66.876
F_66	1586310	6.89	466780	290	255_325	68.899
F_67	1668984	7.266	526382	290	255_325	69.536
F_68	1680532	8.379	656441	290	255_325	74.171
F_69	1610584	7.289	521369	290	255_325	71.052
F_6	1341401	6.189	349031	290	255_325	61.489
F_70	1514535	6.698	410713	290	255_325	68.097
F_71	1569086	7.012	501921	290	255_325	70.345
F_72	1944987	8.783	717432	290	255_325	70.498
F_73	1356265	6.412	335284	290	255_325	65.519
F_74	1708568	6.807	463494	290	255_325	64.352
F_75	1642550	7.014	480834	290	255_325	68.016
F_76	1613699	7.339	520637	290	255_325	69.675
F_77	1470901	6.782	433873	290	255_325	70.205
F_78	1636991	7.318	535099	290	255_325	70.47
F_79	1603528	7.086	487795	290	255_325	69.112
F_7	1529760	6.557	426341	290	255_325	60.564
F_80	1652317	7.493	564700	290	255_325	71.16
F_81	1595270	7.151	520393	290	255_325	70.222
F_82	1710650	7.515	578381	290	255_325	70.198
F_83	1640447	7.314	543931	290	255_325	70.422
F_84	1404732	7.141	441933	290	255_325	71.879
F_86	1601627	6.553	409576	290	255_325	64.55
F_87	1621116	6.593	418892	290	255_325	64.825
F_88	1639637	6.375	402702	290	255_325	62.626
F_89	1442260	6.14	328470	290	255_325	64.117
F_8	1285382	6.54	368020	290	255_325	64.926
F_90	1562413	6.941	470856	290	255_325	69.05
F_91	1581462	6.989	471116	290	255_325	68.918
F_92	1637127	7.165	516305	290	255_325	69.103
F_93	1480863	6.666	419752	290	255_325	68.767
F_94	1481338	6.807	454910	290	255_325	71.001
F_95	1686429	7.911	580663	290	255_325	72.026
F_96	1258046	8.028	359413	290	255_325	55.978
F_97	1405294	8.442	522763	290	255_325	60.667
F_98	1587469	10.056	643683	290	255_325	62.434
F_99	1222198	9.107	504434	290	255_325	62.974
F_9	1646808	7.406	564889	290	255_325	64.715
M_10	1255630	9.789	639365	290	255_325	85.062
M_11	1000603	7.001	402341	290	255_325	84.304
M_12	1291706	9.021	613325	290	255_325	82.682
M_13	1338456	9.863	645461	290	255_325	82.862
M_14	1040456	8.284	470832	290	255_325	84.661
M_15	1134725	7.978	501214	290	255_325	83.656
M_16	1090362	7.318	435358	290	255_325	82.928
M_17	1158628	8.582	562475	290	255_325	83.968
M_18	917677	6.853	341280	290	255_325	84.734
M_19	1382992	7.823	558291	290	255_325	78.335
M_1	1110973	7.37	433741	290	255_325	81.169
M_20	933484	6.417	324129	290	255_325	83.206
M_21	902972	6.67	316937	290	255_325	84.039
M_22	1276476	8.503	609521	290	255_325	82.629
M_23	1233194	7.424	509948	290	255_325	80.619
M_24	993518	6.705	375880	290	255_325	82.873
M_25	1186788	9.72	598339	290	255_325	85.299
M_26	879383	6.916	333144	290	255_325	85.677
M_27	1105276	7.067	434390	290	255_325	81.549
M_28	999714	6.709	362076	290	255_325	82.526
M_2	1148831	7.436	437440	290	255_325	80.624
M_3	1267533	7.481	488212	290	255_325	78.168
M_4	1308196	7.227	472869	290	255_325	76.965
M_5	1245114	7.417	454392	290	255_325	78.935
M_6	1170520	7.373	445226	290	255_325	79.945
M_7	1137135	7.938	504702	290	255_325	83.109
M_8	1255765	9.326	615217	290	255_325	83.677
M_9	1296834	8.731	558366	290	255_325	80.317
F_145	2296687	11.392	1018616	290	255_325	69.115
F_1	3316765	12.765	1121350	290	255_325	63.077
F_2	3773142	12.46	1250987	290	255_325	62.447
F_5	2540535	7.555	638891	290	255_325	52.652
F_63	2946401	12.447	1246172	290	255_325	66.506
F_85	2741252	10.812	1081694	290	255_325	65.446

## Sheet: Comparative statistics
Sample	Clean_reads	mapped_reads	mapping_rate	Average_depth	Coverage_1X	Coverage_4X
F_10	5802702	5784772	99.69	7.25	7.22	3.21
F_100	5439486	5411674	99.49	8.22	7.04	2.45
F_101	8950226	8905741	99.5	10.65	8.6	3.56
F_102	7322480	7286050	99.5	9.66	7.32	3.23
F_103	9565884	9528617	99.61	11.57	7.88	3.72
F_104	7968154	7932227	99.55	10.36	7.65	3.29
F_105	8384218	8344156	99.52	10.83	7.11	3.49
F_106	8031802	7995897	99.55	10.63	7.07	3.36
F_107	6684766	6656765	99.58	10.35	6.64	2.72
F_108	4557232	4534814	99.51	8.29	5.29	2.23
F_109	8017828	7976043	99.48	10.94	6.22	3.41
F_11	4540060	4526581	99.7	6.88	6.18	2.51
F_110	8199628	8158976	99.5	10.79	6.88	3.44
F_111	7404750	7369411	99.52	10.21	6.61	3.23
F_112	10112132	10059936	99.48	12.57	7.27	3.74
F_113	8306172	8264174	99.49	10.79	7.56	3.35
F_114	8909454	8862092	99.47	11.78	6.95	3.46
F_115	9660286	9615109	99.53	12	7.61	3.66
F_116	9503714	9458898	99.53	11.86	7.33	3.67
F_117	7867818	7825460	99.46	11.17	5.98	3.28
F_118	8054286	8014519	99.51	11.21	5.9	3.38
F_119	9279144	9232468	99.5	12.32	6.24	3.59
F_12	5369954	5355371	99.73	7.4	6.89	2.8
F_120	5553608	5536314	99.69	7.41	7.08	2.96
F_121	5442420	5422529	99.63	8.86	5.27	2.73
F_122	5227296	5210690	99.68	8.15	5.75	2.73
F_123	4789594	4775824	99.71	7.82	5.56	2.56
F_124	4145066	4130274	99.64	7.47	5.18	2.22
F_125	4843288	4826674	99.66	8.13	5.31	2.54
F_126	4372976	4357484	99.65	7.75	5.1	2.34
F_127	5419888	5400241	99.64	8.83	5.12	2.76
F_128	8341578	8317671	99.71	11.62	5.88	3.42
F_129	6919094	6897828	99.69	10.36	5.44	3.13
F_13	3689622	3678253	99.69	6.74	5.5	1.92
F_130	3356574	3342725	99.59	7.08	4.27	1.89
F_131	7401708	7378475	99.69	10.5	5.84	3.29
F_132	5611886	5593919	99.68	8.89	5.41	2.81
F_133	5778888	5760768	99.69	9.9	5.05	2.65
F_134	4975282	4958983	99.67	8.33	5.21	2.59
F_135	3827816	3815576	99.68	7.21	4.98	2.09
F_136	4182640	4169458	99.68	7.82	4.78	2.24
F_137	4981002	4965157	99.68	8.5	5.09	2.56
F_138	5391836	5375148	99.69	8.62	5.42	2.76
F_139	4588118	4573291	99.68	8.09	4.96	2.43
F_14	4444426	4427389	99.62	6.62	6.35	2.48
F_140	4886188	4871618	99.7	8.25	5.16	2.57
F_141	6015568	5996974	99.69	9.34	5.28	2.96
F_142	4893034	4877013	99.67	8.28	4.98	2.61
F_143	5071176	5056265	99.71	8.38	5.21	2.65
F_144	6019894	6001955	99.7	10.21	5.03	2.71
F_146	4154212	4138121	99.61	7.4	5.02	2.29
F_147	4428060	4415551	99.72	7.5	5.4	2.4
F_148	4696728	4682344	99.69	7.7	5.37	2.57
F_149	4157510	4143192	99.66	7.1	5.61	2.25
F_15	4221428	4208178	99.69	6.63	6.1	2.32
F_150	5276466	5260161	99.69	8.44	5.27	2.76
F_151	5973368	5954780	99.69	8.87	5.76	3
F_152	6082330	6065530	99.72	8.9	5.77	3.07
F_153	4358160	4344640	99.69	7.44	5.34	2.38
F_154	4709986	4693651	99.65	7.89	5.2	2.54
F_155	6781920	6760413	99.68	9.64	5.95	3.2
F_16	4068676	4057214	99.72	6.34	6.25	2.23
F_17	4314170	4299255	99.65	6.83	6.01	2.36
F_18	4280450	4267518	99.7	6.9	5.96	2.32
F_19	4093982	4081842	99.7	6.87	5.72	2.23
F_20	3563400	3553791	99.73	6.59	5.29	1.94
F_21	4024560	4013292	99.72	6.72	5.78	2.2
F_22	5355330	5337877	99.67	7.33	6.56	2.95
F_23	5710530	5692803	99.69	7.74	6.71	3.02
F_24	4632532	4619177	99.71	7.18	6.06	2.51
F_25	5965664	5946312	99.68	7.44	7.59	3.16
F_26	5550754	5532405	99.67	6.98	7.58	3.03
F_27	4399886	4385493	99.67	6.32	6.94	2.39
F_28	4569614	4552380	99.62	6.56	6.93	2.45
F_29	6041398	6020892	99.66	7.53	7.48	3.22
F_3	4363416	4348200	99.65	6.72	6.27	2.35
F_30	5436290	5417222	99.65	7.12	7.25	2.94
F_31	7207816	7175077	99.55	8.11	8.18	3.68
F_32	7885066	7861941	99.71	8.76	8.2	3.86
F_33	5907618	5883728	99.6	7.52	7.38	3.13
F_34	4789072	4768777	99.58	6.96	6.57	2.61
F_35	6202570	6181490	99.66	7.58	7.6	3.3
F_36	7851208	7827064	99.69	8.75	8.13	3.87
F_37	5702854	5684085	99.67	7.97	6.82	2.9
F_38	6106836	6088443	99.7	7.58	7.49	3.25
F_39	6417762	6395996	99.66	7.68	7.83	3.37
F_4	3795528	3781669	99.63	6.66	5.68	2
F_40	7343448	7287799	99.24	8.68	7.69	3.6
F_41	6540268	6519431	99.68	8.04	7.48	3.38
F_42	6156866	6137511	99.69	7.64	7.44	3.28
F_43	6320620	6298975	99.66	7.83	7.43	3.32
F_44	6747892	6729271	99.72	8.1	7.62	3.49
F_45	5869208	5848722	99.65	7.38	7.36	3.18
F_46	7359504	7333636	99.65	8.3	8.03	3.76
F_47	6450504	6430134	99.68	7.86	7.49	3.4
F_48	5946384	5928506	99.7	8.2	6.68	3.04
F_49	5009160	4992885	99.68	7.23	6.7	2.65
F_50	5937618	5914025	99.6	7.34	7.58	3.18
F_51	6014980	5996914	99.7	7.42	7.62	3.21
F_52	7508400	7485608	99.7	8.22	8.33	3.85
F_53	4916884	4901345	99.68	6.72	7.08	2.69
F_54	7144376	7121872	99.69	8.26	7.9	3.64
F_55	6987834	6963257	99.65	8.31	7.61	3.56
F_56	6439802	6417185	99.65	7.74	7.67	3.4
F_57	6732564	6709513	99.66	8.12	7.55	3.47
F_58	5414452	5394557	99.63	7.1	7.25	2.93
F_59	5619106	5599476	99.65	7.5	7.05	2.99
F_6	3917084	3904055	99.67	6.41	5.99	2.12
F_60	8843338	8812454	99.65	9.39	8.38	4.17
F_61	4913076	4897105	99.67	6.83	7.08	2.63
F_62	4966506	4951604	99.7	6.75	7.09	2.73
F_64	4387186	4370863	99.63	6.59	6.68	2.34
F_65	4748576	4734287	99.7	6.79	6.83	2.58
F_66	5041358	5022723	99.63	7.02	6.85	2.74
F_67	5686342	5666069	99.64	7.41	7.16	3.06
F_68	7183572	7163304	99.72	8.6	7.29	3.66
F_69	5572736	5556955	99.72	7.44	6.95	3.01
F_7	4756400	4741192	99.68	6.77	6.72	2.58
F_70	4535570	4520997	99.68	6.82	6.49	2.45
F_71	5277486	5261984	99.71	7.17	6.86	2.9
F_72	8323874	8300731	99.72	8.95	8.31	4.06
F_73	3813784	3802015	99.69	6.54	5.9	2.03
F_74	5166446	5150774	99.7	6.9	7.25	2.79
F_75	5260344	5244623	99.7	7.13	7.08	2.83
F_76	5619658	5603412	99.71	7.5	7.01	3
F_77	4653122	4640142	99.72	6.92	6.48	2.54
F_78	5719658	5703059	99.71	7.47	7.1	3.08
F_79	5280084	5262245	99.66	7.22	6.91	2.85
F_8	3995632	3983712	99.7	6.75	5.71	2.17
F_80	6018792	6002253	99.73	7.65	7.21	3.22
F_81	5489826	5474119	99.71	7.3	6.96	3
F_82	6197104	6179269	99.71	7.66	7.41	3.32
F_83	5774304	5758586	99.73	7.47	7.13	3.13
F_84	4752956	4740164	99.73	7.31	6.22	2.54
F_86	4611752	4593125	99.6	6.65	6.83	2.49
F_87	4708462	4694844	99.71	6.69	6.93	2.54
F_88	4564906	4551691	99.71	6.47	6.98	2.48
F_89	3817634	3805103	99.67	6.24	6.24	2.03
F_9	6245600	6226315	99.69	7.67	7.5	3.27
F_90	5057048	5042218	99.71	7.07	6.79	2.75
F_91	5111014	5095131	99.69	7.11	6.86	2.77
F_92	5538150	5522832	99.72	7.3	7.11	3
F_93	4538990	4525069	99.69	6.79	6.48	2.47
F_94	4785766	4770358	99.68	6.97	6.47	2.64
F_95	6400874	6379390	99.66	8.07	7.28	3.31
F_96	5013026	4984150	99.42	8.39	6.81	2.09
F_97	6351788	6318643	99.48	8.99	7.1	2.85
F_98	8408970	8364805	99.47	10.71	7.63	3.42
F_99	5990050	5962943	99.55	9.78	5.77	2.66
M_1	4389340	4354107	99.2	7.67	5.1	2.36
M_10	7340748	7281047	99.19	10.3	5.59	3.35
M_11	3875060	3844364	99.21	7.35	4.54	2.18
M_12	6705224	6678740	99.61	9.46	5.88	3.24
M_13	7590634	7543885	99.38	10.33	6.08	3.41
M_14	4968222	4932697	99.28	8.66	4.9	2.51
M_15	5147614	5102665	99.13	8.29	5.21	2.7
M_16	4348120	4322375	99.41	7.59	5.05	2.37
M_17	5917046	5882449	99.42	8.99	5.37	2.98
M_18	3386098	3359645	99.22	7.11	4.36	1.86
M_19	6165690	5763120	93.47	8.09	6.22	3.06
M_2	4483810	4454384	99.34	7.74	5.19	2.39
M_20	3167636	3142750	99.21	6.67	4.36	1.79
M_21	3155636	3137864	99.44	6.9	4.28	1.74
M_22	6433888	6338940	98.52	8.87	5.84	3.25
M_23	5272190	5033690	95.48	7.7	5.68	2.77
M_24	3629650	3603548	99.28	6.96	4.67	2.06
M_25	6900678	6868901	99.54	10.21	5.48	3.14
M_26	3293876	3273645	99.39	7.19	4.16	1.81
M_27	4258940	4229189	99.3	7.34	5.07	2.38
M_28	3566422	3539589	99.25	6.96	4.65	2
M_3	5013910	4965711	99.04	7.77	5.77	2.67
M_4	4852246	4814952	99.23	7.49	5.96	2.61
M_5	4724462	4692717	99.33	7.69	5.65	2.5
M_6	4537238	4508409	99.36	7.66	5.34	2.44
M_7	5117264	5081831	99.31	8.32	5.16	2.69
M_8	6848190	6805274	99.37	9.82	5.58	3.24
M_9	6187140	6136200	99.18	9.1	5.89	3
F_145	14119684	14055675	99.55	12.01	11.07	5.34
F_2	20377412	20304199	99.64	12.59	16.23	7.18
F_5	8304862	8275087	99.64	7.61	10.93	4.06
F_85	14612030	14564285	99.67	11.21	12.19	5.86
F_1	18919576	18861804	99.69	12.92	15.1	6.44
F_63	18495048	18439555	99.7	12.97	12.83	6.67

## Sheet: Filter parameters (all)
filter options:
GQ-single	5
DP-single	4...1000
GQ-total	20
DP-total	10...100000
miss	0.4
maf	0.01
SNP:
option	raw_snp_num	doble_alle	GQ	DP	miss	maf
DP-single:4...1000			20	10...100000	0.4	0.01
saved	3650527	3639272	2800433	2614282	431602	257436
filtered	0	11255	838839	186151	2182680	174166
othes_miss_rate	mis0.1	mis0.2	mis0.3	mis0.4	mis0.5
pop_miss_saved	37571	145155	286515	431602	549290
