# Supplementary material for: Revealing study and breeding implications for production traits and tail characteristics in Simmental cattle by GWAS
Source: Front Genet. 2025 Jan 31;16:1491816. doi: 10.3389/fgene.2025.1491816 (PMC11825821; doi:10.3389/fgene.2025.1491816)
Supplement: Supplementary file 1 [file DataSheet1.zip › Supplementary Material/Supplementary Material 2.xlsx]

## Sheet: BC
sigIndex(Signal	chr	start	end	length_Signal	num_snp	peakPOS	ref	alt	maf	peak_value	peak_Effect	transcript_ID	Annotation	gene_start	gene_end	gene_length	distance	sig_snp_num	pos;distance;ref;alt;maf;p_value;snp_effective
1	NC_037334.1	57144278	57164278	20001	1	57154278	A	G	0.144737	5.54211	intronic(gene-SH3RF2)	gene-SH3RF2	sp|Q8TEC5|SH3R2_HUMAN Putative E3 ubiquitin-protein ligase SH3RF2 OS=Homo sapiens OX=9606 GN=SH3RF2 PE=1 SV=3//0	57145438	57294268	148831	0	1	57154278;0;A;G;0.1447368421052631578947368421;5.54210675425536;intronic,gene-SH3RF2
2	NC_037334.1	57454435	57474435	20001	1	57464435	A	G	0.193069	5.29672	intronic(gene-RBM27)	gene-RBM27	sp|Q9P2N5|RBM27_HUMAN RNA-binding protein 27 OS=Homo sapiens OX=9606 GN=RBM27 PE=1 SV=2//0	57417447	57478286	60840	0	1	57464435;0;A;G;0.1930693069306930693069306931;5.29671885587189;intronic,gene-RBM27
3	NC_037335.1	72887264	72907264	20001	1	72897264	G	C	0.0352941	5.29779	intergenic(gene-CDCA2(dist=31678),gene-EBF2(dist=243331))
4	NC_037338.1	36708209	36732776	24568	2	36722776	G	T	0.0384615	5.59333	intergenic(gene-PSME4(dist=49709),gene-ACYP2(dist=108379))
5	NC_037338.1	36791094	36811094	20001	1	36801094	C	T	0.0268817	5.26008	intergenic(gene-PSME4(dist=128027),gene-ACYP2(dist=30061))
6	NC_037344.1	3286880	3306880	20001	1	3296880	T	G	0.0186916	5.04442	intronic(gene-DCHS2)	gene-DCHS2	sp|Q6V1P9|PCD23_HUMAN Protocadherin-23 OS=Homo sapiens OX=9606 GN=DCHS2 PE=2 SV=1//5.51089e-06	3137604	3333575	195972	0	1	3296880;0;T;G;0.01869158878504672897196261682;5.04441821507622;intronic,gene-DCHS2
7	NC_037347.1	35572364	35592364	20001	1	35582364	G	A	0.37963	5.25283	intergenic(gene-OSMR(dist=11202),gene-LIFR(dist=294638))
8	NC_037348.1	39799137	39819137	20001	1	39809137	G	A	0.153846	5.09375	intergenic(gene-LOC101905308(dist=543064),gene-PRKD1(dist=305120))
9	NC_037351.1	36743061	36763061	20001	1	36753061	G	A	0.0361446	5.17151	intergenic(gene-ADCYAP1(dist=1013130),gene-METTL4(dist=77958))
10	NC_037353.1	17961684	17981684	20001	1	17971684	A	C	0.0352113	5.48485	intronic(gene-PIK3AP1)	gene-PIK3AP1	sp|Q6ZUJ8|BCAP_HUMAN Phosphoinositide 3-kinase adapter protein 1 OS=Homo sapiens OX=9606 GN=PIK3AP1 PE=1 SV=2//0	17919581	18040299	120719	0	1	17971684;0;A;C;0.03521126760563380281690140845;5.48484638441944;intronic,gene-PIK3AP1

## Sheet: CC
sigIndex(Signal	chr	start	end	length_Signal	num_snp	peakPOS	ref	alt	maf	peak_value	peak_Effect	transcript_ID	Annotation	gene_start	gene_end	gene_length	distance	sig_snp_num	pos;distance;ref;alt;maf;p_value;snp_effective
1	NC_037328.1	9591029	9611029	20001	1	9601029	G	A	0.0123457	15.7363	intergenic(gene-ADAMTS1(dist=8597),gene-CYYR1(dist=268349))	gene-ADAMTS1	sp|P97857|ATS1_MOUSE A disintegrin and metalloproteinase with thrombospondin motifs 1 OS=Mus musculus OX=10090 GN=Adamts1 PE=1 SV=4//0	9583735	9592432	8698	8597	1	9601029;8597;G;A;0.01234567901234567901234567901;15.7362756614501;intergenic,gene-ADAMTS1(dist=8597),gene-CYYR1(dist=268349)
2	NC_037328.1	9666262	9686262	20001	1	9676262	G	A	0.0290698	8.5533	intergenic(gene-ADAMTS1(dist=83830),gene-CYYR1(dist=193116))
3	NC_037328.1	10906429	10926429	20001	1	10916429	C	T	0.0183486	5.36244	intergenic(gene-MRPL39(dist=77347),NONE(dist=NONE))
4	NC_037328.1	12656222	12676222	20001	1	12666222	G	A	0.115854	5.18495	intergenic(gene-MRPL39(dist=1827140),NONE(dist=NONE))
5	NC_037328.1	16147249	16167249	20001	1	16157249	A	C	0.0235294	6.68174	intergenic(gene-NCAM2(dist=274006),NONE(dist=NONE))
6	NC_037328.1	16815372	16835372	20001	1	16825372	C	T	0.0337838	5.10981	intergenic(gene-NCAM2(dist=942129),gene-TMPRSS15(dist=1742569))
7	NC_037328.1	16972782	16992782	20001	1	16982782	G	T	0.0240964	6.55289	intergenic(gene-NCAM2(dist=1099539),gene-TMPRSS15(dist=1585159))
8	NC_037328.1	21605760	21628501	22742	3	21618501	A	G	0.0123457	15.6608	intergenic(gene-USP25(dist=290034),gene-LOC107132175(dist=475287))
9	NC_037328.1	23837872	23857872	20001	1	23847872	A	T	0.121429	6.2096	intergenic(gene-LIPI(dist=858006),gene-ROBO2(dist=565082))
10	NC_037328.1	24664491	24684491	20001	1	24674491	G	A	0.0285714	5.18318	intronic(gene-ROBO2)	gene-ROBO2	sp|Q7TPD3|ROBO2_MOUSE Roundabout homolog 2 OS=Mus musculus OX=10090 GN=Robo2 PE=1 SV=2//0	24412954	25068041	655088	0	1	24674491;0;G;A;0.02857142857142857142857142857;5.18318316064113;intronic,gene-ROBO2
11	NC_037328.1	26851398	26871398	20001	1	26861398	G	T	0.0277778	6.79711	intronic(gene-ROBO1)	gene-ROBO1	sp|O89026|ROBO1_MOUSE Roundabout homolog 1 OS=Mus musculus OX=10090 GN=Robo1 PE=1 SV=1//0	26116520	27412505	1295986	0	1	26861398;0;G;T;0.02777777777777777777777777778;6.79711244635591;intronic,gene-ROBO1
12	NC_037328.1	33163042	33183042	20001	1	33173042	C	T	0.0822785	5.05873	intronic(gene-CADM2)	gene-CADM2	sp|Q8N3J6|CADM2_HUMAN Cell adhesion molecule 2 OS=Homo sapiens OX=9606 GN=CADM2 PE=2 SV=1//0	32827201	34102751	1275551	0	1	33173042;0;C;T;0.08227848101265822784810126582;5.05872595379306;intronic,gene-CADM2
13	NC_037328.1	36387708	36407708	20001	1	36397708	C	T	0.015	9.83391	intronic(gene-LOC112447291)	gene-LOC112447291	sp|A0A1B0GTH6|CS2IP_HUMAN Casein kinase II subunit alpha&apos;-interacting protein OS=Homo sapiens OX=9606 GN=CSNKA2IP PE=3 SV=1//0	36352498	36491408	138911	0	1	36397708;0;C;T;0.015;9.83391076492295;intronic,gene-LOC112447291
14	NC_037328.1	39031153	39051153	20001	1	39041153	C	T	0.0170455	9.93033	intergenic(gene-NSUN3(dist=620296),gene-LOC782966(dist=1907794))
15	NC_037328.1	43027751	43047751	20001	1	43037751	C	G	0.0154639	9.88558	intronic(gene-ST3GAL6)	gene-ST3GAL6	sp|Q6H8M7|SIA10_BOVIN Type 2 lactosamine alpha-2,3-sialyltransferase OS=Bos taurus OX=9913 GN=ST3GAL6 PE=2 SV=1//0	43023846	43111608	87763	0	1	43037751;0;C;G;0.01546391752577319587628865979;9.88558152226421;intronic,gene-ST3GAL6
16	NC_037328.1	44943123	44963123	20001	1	44953123	A	G	0.0163043	6.00917	intronic(gene-TMEM45A)	gene-TMEM45A	sp|Q9NWC5|TM45A_HUMAN Transmembrane protein 45A OS=Homo sapiens OX=9606 GN=TMEM45A PE=1 SV=1//4.11961e-143	44948306	45061347	113042	0	1	44953123;0;A;G;0.01630434782608695652173913043;6.00916931221483;intronic,gene-TMEM45A
17	NC_037328.1	45086007	45106007	20001	1	45096007	C	T	0.0176471	9.33493	intronic(gene-ADGRG7)	gene-ADGRG7	sp|Q96K78|AGRG7_HUMAN Adhesion G-protein coupled receptor G7 OS=Homo sapiens OX=9606 GN=ADGRG7 PE=1 SV=2//0	45082065	45145388	63324	0	1	45096007;0;C;T;0.01764705882352941176470588235;9.33492939373378;intronic,gene-ADGRG7
18	NC_037328.1	47634887	47654887	20001	1	47644887	C	A	0.0304878	5.01371	intergenic(gene-ZPLD1(dist=704311),NONE(dist=NONE))
19	NC_037328.1	50068410	50088410	20001	1	50078410	G	A	0.0113636	13.0541	intronic(gene-ALCAM)	gene-ALCAM	sp|Q9BH13|CD166_BOVIN CD166 antigen OS=Bos taurus OX=9913 GN=ALCAM PE=2 SV=1//0	49930779	50162053	231275	0	1	50078410;0;G;A;0.01136363636363636363636363636;13.054107126418;intronic,gene-ALCAM
20	NC_037328.1	50598151	50618151	20001	1	50608151	A	G	0.0210526	6.22208	intergenic(gene-CBLB(dist=126752),gene-CCDC54(dist=1332298))
21	NC_037328.1	54475437	54495595	20159	2	54485595	G	T	0.0421687	9.33557	intergenic(gene-DPPA4(dist=389766),gene-LOC112448254(dist=1265085))
22	NC_037328.1	62670367	62690452	20086	2	62680367	T	C	0.106667	5.44385	intergenic(gene-LSAMP(dist=1488045),gene-IGSF11(dist=1067782))
23	NC_037328.1	130289179	130309179	20001	1	130299179	C	A	0.0140845	9.70745	intronic(gene-PIK3CB)	gene-PIK3CB	sp|P42338|PK3CB_HUMAN Phosphatidylinositol 4,5-bisphosphate 3-kinase catalytic subunit beta isoform OS=Homo sapiens OX=9606 GN=PIK3CB PE=1 SV=1//0	130293134	130472292	179159	0	1	130299179;0;C;A;0.01408450704225352112676056338;9.7074468930514;intronic,gene-PIK3CB
24	NC_037328.1	131999576	132019576	20001	1	132009576	A	G	0.0945946	5.3532	intergenic(gene-LOC107132214(dist=632322),gene-IL20RB(dist=157807))
25	NC_037328.1	148916227	148936227	20001	1	148926227	C	T	0.0914634	5.00237	intergenic(gene-CLDN14(dist=168826),gene-SIM2(dist=47103))
26	NC_037329.1	13791585	13811585	20001	1	13801585	G	A	0.0232558	6.54238	intronic(gene-DNAJC10)	gene-DNAJC10	sp|Q8IXB1|DJC10_HUMAN DnaJ homolog subfamily C member 10 OS=Homo sapiens OX=9606 GN=DNAJC10 PE=1 SV=2//0	13794136	13842064	47929	0	1	13801585;0;G;A;0.02325581395348837209302325581;6.54237800109526;intronic,gene-DNAJC10
27	NC_037329.1	13916659	13936659	20001	1	13926659	C	T	0.0337079	5.09233	intergenic(gene-DNAJC10(dist=84595),gene-PDE1A(dist=128999))
28	NC_037329.1	17278829	17298829	20001	1	17288829	G	T	0.0189873	8.09886	intronic(gene-ZNF385B)	gene-ZNF385B	sp|Q569K4|Z385B_HUMAN Zinc finger protein 385B OS=Homo sapiens OX=9606 GN=ZNF385B PE=1 SV=1//0	16957646	17442243	484598	0	1	17288829;0;G;T;0.01898734177215189873417721519;8.098857187971;intronic,gene-ZNF385B
29	NC_037329.1	17527666	17547666	20001	1	17537666	G	T	0.0285714	8.31858	intergenic(gene-ZNF385B(dist=95423),gene-SESTD1(dist=80861))	gene-LOC112442543	no	17538114	17595213	57100	-448	1	17537666;-448;G;T;0.02857142857142857142857142857;8.31857522151724;intergenic,gene-ZNF385B(dist=95423),gene-SESTD1(dist=80861)
30	NC_037329.1	17969309	17989309	20001	1	17979309	C	T	0.0275229	5.5213	intronic(gene-CCDC141)	gene-CCDC141	sp|Q6ZP82|CC141_HUMAN Coiled-coil domain-containing protein 141 OS=Homo sapiens OX=9606 GN=CCDC141 PE=1 SV=2//0	17799081	18021358	222278	0	4	17979309;0;C;T;0.02752293577981651376146788991;5.52129919688266;intronic,gene-CCDC141	18010265;0;C;T;0.02040816326530612244897959184;6.06064690928331;intronic,gene-CCDC141	17979309;0;C;T;0.02752293577981651376146788991;5.52129919688266;intronic,gene-CCDC141	18010265;0;C;T;0.02040816326530612244897959184;6.06064690928331;intronic,gene-CCDC141
31	NC_037329.1	18000265	18020265	20001	1	18010265	C	T	0.0204082	6.06065	intronic(gene-CCDC141)	gene-CCDC141	sp|Q6ZP82|CC141_HUMAN Coiled-coil domain-containing protein 141 OS=Homo sapiens OX=9606 GN=CCDC141 PE=1 SV=2//0	17799081	18021358	222278	0	4	17979309;0;C;T;0.02752293577981651376146788991;5.52129919688266;intronic,gene-CCDC141	18010265;0;C;T;0.02040816326530612244897959184;6.06064690928331;intronic,gene-CCDC141	17979309;0;C;T;0.02752293577981651376146788991;5.52129919688266;intronic,gene-CCDC141	18010265;0;C;T;0.02040816326530612244897959184;6.06064690928331;intronic,gene-CCDC141
32	NC_037329.1	20660648	20680648	20001	1	20670648	T	C	0.0277778	7.10055	intergenic(gene-MTX2(dist=26617),gene-HOXD1(dist=53603))
33	NC_037329.1	21468958	21488958	20001	1	21478958	C	T	0.0113636	11.7389	intergenic(gene-LNPK(dist=474308),gene-ATP5MC3(dist=209248))
34	NC_037329.1	21791462	21811462	20001	1	21801462	G	T	0.0148515	10.0188	intergenic(gene-ATF2(dist=6149),gene-CHN1(dist=41639))	gene-ATF2	sp|P15336|ATF2_HUMAN Cyclic AMP-dependent transcription factor ATF-2 OS=Homo sapiens OX=9606 GN=ATF2 PE=1 SV=4//0	21711928	21795313	83386	6149	1	21801462;6149;G;T;0.01485148514851485148514851485;10.018786928741;intergenic,gene-ATF2(dist=6149),gene-CHN1(dist=41639)
35	NC_037329.1	23895298	23915383	20086	3	23905383	A	G	0.0136364	10.1069	intronic(gene-RAPGEF4)	gene-RAPGEF4	sp|Q8WZA2|RPGF4_HUMAN Rap guanine nucleotide exchange factor 4 OS=Homo sapiens OX=9606 GN=RAPGEF4 PE=1 SV=1//0	23607682	23937899	330218	0	3	23905298;0;C;T;0.01351351351351351351351351351;10.0979902514221;intronic,gene-RAPGEF4	23905339;0;C;T;0.01351351351351351351351351351;10.0979902514221;intronic,gene-RAPGEF4	23905383;0;A;G;0.01363636363636363636363636364;10.1068518973162;intronic,gene-RAPGEF4
36	NC_037329.1	30813828	30837964	24137	2	30823828	A	C	0.0157895	11.173	intergenic(gene-CSRNP3(dist=10871),gene-SCN2A(dist=56795))
37	NC_037329.1	39337874	39357874	20001	1	39347874	A	G	0.0224719	8.27665	intergenic(gene-GALNT5(dist=278223),gene-GPD2(dist=299593))
38	NC_037329.1	39350638	39371248	20611	2	39360638	T	C	0.0247525	6.1732	intergenic(gene-GALNT5(dist=290987),gene-GPD2(dist=286829))
39	NC_037329.1	39395753	39415753	20001	1	39405753	A	C	0.0117647	8.44801	intergenic(gene-GALNT5(dist=336102),gene-GPD2(dist=241714))
40	NC_037329.1	39448530	39468530	20001	1	39458530	A	G	0.0205479	9.42071	intergenic(gene-GALNT5(dist=388879),gene-GPD2(dist=188937))
41	NC_037329.1	39506179	39526179	20001	1	39516179	C	G	0.0182927	9.7708	intergenic(gene-GALNT5(dist=446528),gene-GPD2(dist=131288))
42	NC_037329.1	40619711	40639711	20001	1	40629711	G	A	0.0128205	11.9755	intergenic(gene-NR4A2(dist=723462),gene-KCNJ3(dist=551058))
43	NC_037329.1	41371162	41391162	20001	1	41381162	C	T	0.0138889	15.5539	intergenic(gene-KCNJ3(dist=2252),gene-GALNT13(dist=294742))	gene-KCNJ3	sp|P48549|KCNJ3_HUMAN G protein-activated inward rectifier potassium channel 1 OS=Homo sapiens OX=9606 GN=KCNJ3 PE=1 SV=1//2.86176e-122	41180769	41378910	198142	2252	1	41381162;2252;C;T;0.01388888888888888888888888889;15.5539130487219;intergenic,gene-KCNJ3(dist=2252),gene-GALNT13(dist=294742)
44	NC_037329.1	42235591	42255591	20001	1	42245591	A	T	0.0271739	6.52124	intronic(gene-GALNT13)	gene-GALNT13	sp|Q8IUC8|GLT13_HUMAN Polypeptide N-acetylgalactosaminyltransferase 13 OS=Homo sapiens OX=9606 GN=GALNT13 PE=2 SV=2//0	41675904	42332413	656510	0	1	42245591;0;A;T;0.02717391304347826086956521739;6.52123573624174;intronic,gene-GALNT13
45	NC_037329.1	53434787	53454873	20087	2	53444873	A	G	0.0144928	11.3273	intronic(gene-ARHGAP15)	gene-ARHGAP15	sp|A4IF90|RHG15_BOVIN Rho GTPase-activating protein 15 OS=Bos taurus OX=9913 GN=ARHGAP15 PE=2 SV=1//0	52963858	53662404	698547	0	2	53444787;0;A;G;0.01923076923076923076923076923;8.08219494633468;intronic,gene-ARHGAP15	53444873;0;A;G;0.01449275362318840579710144928;11.3272665969103;intronic,gene-ARHGAP15
46	NC_037329.1	61945581	61965581	20001	1	61955581	T	C	0.0182927	5.62535	intronic(gene-ZRANB3)	gene-ZRANB3	sp|E1BB03|ZRAB3_BOVIN DNA annealing helicase and endonuclease ZRANB3 OS=Bos taurus OX=9913 GN=ZRANB3 PE=3 SV=3//0	61800015	62104335	304321	0	1	61955581;0;T;C;0.01829268292682926829268292683;5.62534896884557;intronic,gene-ZRANB3
47	NC_037329.1	62949783	62969783	20001	1	62959783	A	G	0.133721	6.78114	intronic(gene-MGAT5)	gene-MGAT5	sp|Q09328|MGT5A_HUMAN Alpha-1,6-mannosylglycoprotein 6-beta-N-acetylglucosaminyltransferase A OS=Homo sapiens OX=9606 GN=MGAT5 PE=2 SV=1//0	62783150	63181426	398277	0	1	62959783;0;A;G;0.1337209302325581395348837209;6.78114348760109;intronic,gene-MGAT5
48	NC_037329.1	66322315	66342315	20001	1	66332315	A	T	0.0142857	10.9586	intergenic(gene-ACTR3(dist=762322),gene-DPP10(dist=624825))
49	NC_037329.1	67845857	67865857	20001	1	67855857	G	T	0.015	5.27735	intergenic(gene-DPP10(dist=99163),gene-DDX18(dist=1640402))
50	NC_037329.1	79622498	79642498	20001	1	79632498	G	C	0.0117647	8.71739	intronic(gene-STAT4)	gene-STAT4	sp|Q14765|STAT4_HUMAN Signal transducer and activator of transcription 4 OS=Homo sapiens OX=9606 GN=STAT4 PE=1 SV=1//0	79568834	79705325	136492	0	1	79632498;0;G;C;0.01176470588235294117647058824;8.71738921472094;intronic,gene-STAT4
51	NC_037329.1	80370938	80390938	20001	1	80380938	A	C	0.0113636	12.8944	intergenic(gene-NABP1(dist=104932),gene-CAVIN2(dist=100773))
52	NC_037329.1	90859589	90879589	20001	1	90869589	C	T	0.015625	7.47735	intronic(gene-BMPR2)	gene-BMPR2	sp|O35607|BMPR2_MOUSE Bone morphogenetic protein receptor type-2 OS=Mus musculus OX=10090 GN=Bmpr2 PE=1 SV=1//0	90864689	91017391	152703	0	1	90869589;0;C;T;0.015625;7.47735210014841;intronic,gene-BMPR2
53	NC_037329.1	93503699	93523699	20001	1	93513699	G	A	0.0178571	9.30503	intronic(gene-PARD3B)	gene-PARD3B	sp|Q8TEW8|PAR3L_HUMAN Partitioning defective 3 homolog B OS=Homo sapiens OX=9606 GN=PARD3B PE=1 SV=2//0	92793751	93960680	1166930	0	4	93513699;0;G;A;0.01785714285714285714285714286;9.30502707865403;intronic,gene-PARD3B	93815228;0;T;C;0.07954545454545454545454545455;5.69463315102593;intronic,gene-PARD3B	93513699;0;G;A;0.01785714285714285714285714286;9.30502707865403;intronic,gene-PARD3B	93815228;0;T;C;0.07954545454545454545454545455;5.69463315102593;intronic,gene-PARD3B
54	NC_037329.1	93805228	93825228	20001	1	93815228	T	C	0.0795455	5.69463	intronic(gene-PARD3B)	gene-PARD3B	sp|Q8TEW8|PAR3L_HUMAN Partitioning defective 3 homolog B OS=Homo sapiens OX=9606 GN=PARD3B PE=1 SV=2//0	92793751	93960680	1166930	0	4	93513699;0;G;A;0.01785714285714285714285714286;9.30502707865403;intronic,gene-PARD3B	93815228;0;T;C;0.07954545454545454545454545455;5.69463315102593;intronic,gene-PARD3B	93513699;0;G;A;0.01785714285714285714285714286;9.30502707865403;intronic,gene-PARD3B	93815228;0;T;C;0.07954545454545454545454545455;5.69463315102593;intronic,gene-PARD3B
55	NC_037329.1	97085635	97105635	20001	1	97095635	T	G	0.0347222	5.01603	intergenic(gene-LOC616092(dist=21812),gene-MAP2(dist=167792))
56	NC_037329.1	97411949	97432041	20093	3	97422010	T	G	0.0255102	6.61354	intronic(gene-MAP2)	gene-MAP2	sp|P11137|MTAP2_HUMAN Microtubule-associated protein 2 OS=Homo sapiens OX=9606 GN=MAP2 PE=1 SV=4//1.67083e-59	97263427	97562142	298716	0	8	97421949;0;G;C;0.03061224489795918367346938776;5.40239782446804;intronic,gene-MAP2	97422010;0;T;G;0.02551020408163265306122448980;6.61354027432716;intronic,gene-MAP2	97422041;0;T;C;0.02604166666666666666666666667;6.53031609690401;intronic,gene-MAP2	97440612;0;G;A;0.01829268292682926829268292683;6.95108026943967;intronic,gene-MAP2	97421949;0;G;C;0.03061224489795918367346938776;5.40239782446804;intronic,gene-MAP2	97422010;0;T;G;0.02551020408163265306122448980;6.61354027432716;intronic,gene-MAP2	97422041;0;T;C;0.02604166666666666666666666667;6.53031609690401;intronic,gene-MAP2	97440612;0;G;A;0.01829268292682926829268292683;6.95108026943967;intronic,gene-MAP2
57	NC_037329.1	97430612	97450612	20001	1	97440612	G	A	0.0182927	6.95108	intronic(gene-MAP2)	gene-MAP2	sp|P11137|MTAP2_HUMAN Microtubule-associated protein 2 OS=Homo sapiens OX=9606 GN=MAP2 PE=1 SV=4//1.67083e-59	97263427	97562142	298716	0	8	97421949;0;G;C;0.03061224489795918367346938776;5.40239782446804;intronic,gene-MAP2	97422010;0;T;G;0.02551020408163265306122448980;6.61354027432716;intronic,gene-MAP2	97422041;0;T;C;0.02604166666666666666666666667;6.53031609690401;intronic,gene-MAP2	97440612;0;G;A;0.01829268292682926829268292683;6.95108026943967;intronic,gene-MAP2	97421949;0;G;C;0.03061224489795918367346938776;5.40239782446804;intronic,gene-MAP2	97422010;0;T;G;0.02551020408163265306122448980;6.61354027432716;intronic,gene-MAP2	97422041;0;T;C;0.02604166666666666666666666667;6.53031609690401;intronic,gene-MAP2	97440612;0;G;A;0.01829268292682926829268292683;6.95108026943967;intronic,gene-MAP2
58	NC_037329.1	103919459	103939459	20001	1	103929459	G	A	0.0140845	13.5296	intergenic(gene-FN1(dist=498581),gene-MREG(dist=40934))
59	NC_037329.1	105059693	105080750	21058	2	105070750	G	A	0.0138889	6.76132	intergenic(gene-TNP1(dist=210389),gene-TNS1(dist=831327))
60	NC_037329.1	105820086	105840086	20001	1	105830086	C	A	0.0253165	7.74709	intergenic(gene-TNP1(dist=969725),gene-TNS1(dist=71991))
61	NC_037329.1	116573318	116593318	20001	1	116583318	T	C	0.0362319	5.27513	intergenic(gene-SPHKAP(dist=306176),gene-PID1(dist=440436))
62	NC_037329.1	116697148	116717148	20001	1	116707148	G	A	0.0328947	5.55706	intergenic(gene-SPHKAP(dist=430006),gene-PID1(dist=316606))
63	NC_037329.1	116709934	116729934	20001	1	116719934	A	G	0.0246914	7.24965	intergenic(gene-SPHKAP(dist=442792),gene-PID1(dist=303820))
64	NC_037329.1	120455588	120475588	20001	1	120465588	G	C	0.0159574	6.27114	intergenic(gene-ZNF362(dist=14920),gene-TRIM62(dist=49353))
65	NC_037329.1	121031834	121051834	20001	1	121041834	G	A	0.0246914	6.572	intronic(gene-ZBTB8A)	gene-ZBTB8A	sp|Q0VCJ6|ZBT8A_BOVIN Zinc finger and BTB domain-containing protein 8A OS=Bos taurus OX=9913 GN=ZBTB8A PE=2 SV=1//0	121015858	121071187	55330	0	6	121041834;0;G;A;0.02469135802469135802469135802;6.57200345677724;intronic,gene-ZBTB8A	121057100;0;G;A;0.03205128205128205128205128205;5.42884411028813;intronic,gene-ZBTB8A	121057189;0;G;T;0.03289473684210526315789473684;5.53300522260911;intronic,gene-ZBTB8A	121041834;0;G;A;0.02469135802469135802469135802;6.57200345677724;intronic,gene-ZBTB8A	121057100;0;G;A;0.03205128205128205128205128205;5.42884411028813;intronic,gene-ZBTB8A	121057189;0;G;T;0.03289473684210526315789473684;5.53300522260911;intronic,gene-ZBTB8A
66	NC_037329.1	121047100	121067189	20090	2	121057189	G	T	0.0328947	5.53301	intronic(gene-ZBTB8A)	gene-ZBTB8A	sp|Q0VCJ6|ZBT8A_BOVIN Zinc finger and BTB domain-containing protein 8A OS=Bos taurus OX=9913 GN=ZBTB8A PE=2 SV=1//0	121015858	121071187	55330	0	6	121041834;0;G;A;0.02469135802469135802469135802;6.57200345677724;intronic,gene-ZBTB8A	121057100;0;G;A;0.03205128205128205128205128205;5.42884411028813;intronic,gene-ZBTB8A	121057189;0;G;T;0.03289473684210526315789473684;5.53300522260911;intronic,gene-ZBTB8A	121041834;0;G;A;0.02469135802469135802469135802;6.57200345677724;intronic,gene-ZBTB8A	121057100;0;G;A;0.03205128205128205128205128205;5.42884411028813;intronic,gene-ZBTB8A	121057189;0;G;T;0.03289473684210526315789473684;5.53300522260911;intronic,gene-ZBTB8A
67	NC_037329.1	126098775	126118775	20001	1	126108775	A	G	0.0185185	6.54296	intronic(gene-SLC9A1)	gene-SLC9A1	sp|Q28036|SL9A1_BOVIN Sodium/hydrogen exchanger 1 OS=Bos taurus OX=9913 GN=SLC9A1 PE=2 SV=1//0	126090704	126141637	50934	0	1	126108775;0;A;G;0.01851851851851851851851851852;6.54296390906505;intronic,gene-SLC9A1
68	NC_037329.1	128413690	128433690	20001	1	128423690	A	C	0.0215054	5.09253	intronic(gene-RCAN3)	gene-RCAN3	sp|Q2KIA1|RCAN3_BOVIN Calcipressin-3 OS=Bos taurus OX=9913 GN=RCAN3 PE=2 SV=1//2.10196e-132	128384053	128426795	42743	0	1	128423690;0;A;C;0.02150537634408602150537634409;5.09253376463963;intronic,gene-RCAN3
69	NC_037330.1	1398106	1418106	20001	1	1408106	T	C	0.0123457	10.1045	intronic(gene-POU2F1)	gene-POU2F1	sp|Q29076|PO2F1_PIG POU domain, class 2, transcription factor 1 OS=Sus scrofa OX=9823 GN=POU2F1 PE=2 SV=1//0	1269631	1481068	211438	0	1	1408106;0;T;C;0.01234567901234567901234567901;10.104479555349;intronic,gene-POU2F1
70	NC_037330.1	7243718	7263718	20001	1	7253718	G	A	0.0107527	12.2398	intronic(gene-NOS1AP)	gene-NOS1AP	sp|O75052|CAPON_HUMAN Carboxyl-terminal PDZ ligand of neuronal nitric oxide synthase protein OS=Homo sapiens OX=9606 GN=NOS1AP PE=1 SV=3//0	7126370	7467854	341485	0	1	7253718;0;G;A;0.01075268817204301075268817204;12.2397543617027;intronic,gene-NOS1AP
71	NC_037330.1	11971988	11991988	20001	1	11981988	G	A	0.481651	5.92998	intergenic(gene-CD1D(dist=62793),gene-LOC782367(dist=40981))
72	NC_037330.1	21659352	21679352	20001	1	21669352	T	G	0.0119048	9.66888	intronic(gene-LOC112445954,gene-PDZK1)	gene-LOC107132283	sp|P31621|ENV_JSRV Envelope glycoprotein OS=Sheep pulmonary adenomatosis virus OX=11746 GN=env PE=1 SV=1//4.34851e-155	21676075	21684309	8235	-6723	1	21669352;-6723;T;G;0.01190476190476190476190476190;9.668883198334;intronic,gene-LOC112445954,gene-PDZK1
72	NC_037330.1	21659352	21679352	20001	1	21669352	T	G	0.0119048	9.66888	intronic(gene-LOC112445954,gene-PDZK1)	gene-LOC112445954	sp|Q3T0X8|NHRF3_BOVIN Na(+)/H(+) exchange regulatory cofactor NHE-RF3 OS=Bos taurus OX=9913 GN=PDZK1 PE=2 SV=1//1.53559e-12	21668044	21671425	3382	0	1	21669352;0;T;G;0.01190476190476190476190476190;9.668883198334;intronic,gene-LOC112445954,gene-PDZK1
72	NC_037330.1	21659352	21679352	20001	1	21669352	T	G	0.0119048	9.66888	intronic(gene-LOC112445954,gene-PDZK1)	gene-PDZK1	sp|Q3T0X8|NHRF3_BOVIN Na(+)/H(+) exchange regulatory cofactor NHE-RF3 OS=Bos taurus OX=9913 GN=PDZK1 PE=2 SV=1//1.16758e-25	21648117	21695753	47637	0	1	21669352;0;T;G;0.01190476190476190476190476190;9.668883198334;intronic,gene-LOC112445954,gene-PDZK1
73	NC_037330.1	23033889	23053955	20067	2	23043889	C	A	0.0153061	8.02219	intronic(gene-PDE4DIP)	gene-PDE4DIP	sp|Q5VU43|MYOME_HUMAN Myomegalin OS=Homo sapiens OX=9606 GN=PDE4DIP PE=1 SV=3//0	22827066	23065550	238485	0	2	23043889;0;C;A;0.01530612244897959183673469388;8.02218799049599;intronic,gene-PDE4DIP	23043955;0;T;C;0.01515151515151515151515151515;8.00599347674732;intronic,gene-PDE4DIP
74	NC_037330.1	23820313	23840376	20064	2	23830313	A	C	0.0154639	5.22946	intergenic(gene-HAO2(dist=66127),gene-WARS2(dist=168903))
75	NC_037330.1	37358876	37378876	20001	1	37368876	C	T	0.0289855	5.70286	intergenic(gene-PRMT6(dist=1056005),NONE(dist=NONE))
76	NC_037330.1	40766838	40786838	20001	1	40776838	T	C	0.0301205	5.87862	intergenic(gene-COL11A1(dist=246167),gene-OLFM3(dist=494877))
77	NC_037330.1	41076903	41096943	20041	2	41086943	C	T	0.0654762	7.1158	intergenic(gene-COL11A1(dist=556272),gene-OLFM3(dist=184772))
78	NC_037330.1	44279205	44299205	20001	1	44289205	G	A	0.0166667	6.14901	intronic(gene-PLPPR5)	gene-PLPPR5	sp|Q32ZL2|PLPR5_HUMAN Phospholipid phosphatase-related protein type 5 OS=Homo sapiens OX=9606 GN=PLPPR5 PE=2 SV=2//0	44218191	44352274	134084	0	1	44289205;0;G;A;0.01666666666666666666666666667;6.14901197666568;intronic,gene-PLPPR5
79	NC_037330.1	56804279	56824279	20001	1	56814279	C	T	0.0208333	6.98505	intergenic(gene-LMO4(dist=98596),gene-HS2ST1(dist=143353))
80	NC_037330.1	71610385	71630385	20001	1	71620385	G	A	0.02	5.65353	intergenic(gene-LRRIQ3(dist=802251),gene-NEGR1(dist=1191609))	gene-TRNAC-ACA-15	no	71619030	71619101	72	1284	1	71620385;1284;G;A;0.02;5.65352927337085;intergenic,gene-LRRIQ3(dist=802251),gene-NEGR1(dist=1191609)
81	NC_037330.1	79844466	79864466	20001	1	79854466	G	A	0.0542169	5.63601	intergenic(gene-LEPR(dist=16452),gene-LEPROT(dist=59187))
82	NC_037330.1	80173447	80193447	20001	1	80183447	G	T	0.0119048	10.6024	intronic(gene-AK4)	gene-AK4	sp|Q0VCP1|KAD4_BOVIN Adenylate kinase 4, mitochondrial OS=Bos taurus OX=9913 GN=AK4 PE=2 SV=1//3.11413e-147	80156038	80251928	95891	0	1	80183447;0;G;T;0.01190476190476190476190476190;10.6024468593939;intronic,gene-AK4
83	NC_037330.1	82520912	82540912	20001	1	82530912	G	A	0.0120482	11.5438	intergenic(gene-FOXD3(dist=284930),gene-ATG4C(dist=225225))
84	NC_037330.1	83866945	83886945	20001	1	83876945	T	C	0.0243902	6.14078	intronic(gene-PATJ)	gene-PATJ	sp|Q8NI35|INADL_HUMAN InaD-like protein OS=Homo sapiens OX=9606 GN=PATJ PE=1 SV=3//8.02341e-06	83555094	83936526	381433	0	1	83876945;0;T;C;0.02439024390243902439024390244;6.14078205931943;intronic,gene-PATJ
85	NC_037330.1	86026536	86046536	20001	1	86036536	C	T	0.0142857	13.7315	intronic(gene-LOC107132327)	gene-LOC107132327	sp|P51589|CP2J2_HUMAN Cytochrome P450 2J2 OS=Homo sapiens OX=9606 GN=CYP2J2 PE=1 SV=2//0	86010427	86038927	28501	0	1	86036536;0;C;T;0.01428571428571428571428571429;13.7314531505502;intronic,gene-LOC107132327
86	NC_037331.1	3662492	3682503	20012	3	3672502	T	C	0.222222	5.4545	intergenic(NONE(dist=NONE),gene-COBL(dist=910068))
87	NC_037331.1	7191423	7211423	20001	1	7201423	C	T	0.028169	6.03145	intergenic(gene-VWC2(dist=1073904),gene-ABCA13(dist=2559))	gene-ABCA13	sp|Q5SSE9|ABCAD_MOUSE ATP-binding cassette sub-family A member 13 OS=Mus musculus OX=10090 GN=Abca13 PE=2 SV=1//0	7203982	7512121	308140	-2559	1	7201423;-2559;C;T;0.02816901408450704225352112676;6.03145349966715;intergenic,gene-VWC2(dist=1073904),gene-ABCA13(dist=2559)
88	NC_037331.1	13434052	13454052	20001	1	13444052	T	C	0.077381	6.39002	intergenic(gene-DYNC1I1(dist=2975),gene-SLC25A13(dist=18609))	gene-DYNC1I1	sp|O88485|DC1I1_MOUSE Cytoplasmic dynein 1 intermediate chain 1 OS=Mus musculus OX=10090 GN=Dync1i1 PE=1 SV=2//0	13061908	13441077	379170	2975	1	13444052;2975;T;C;0.07738095238095238095238095238;6.39002087174336;intergenic,gene-DYNC1I1(dist=2975),gene-SLC25A13(dist=18609)
88	NC_037331.1	13434052	13454052	20001	1	13444052	T	C	0.077381	6.39002	intergenic(gene-DYNC1I1(dist=2975),gene-SLC25A13(dist=18609))	gene-LOC107132378	no	13428719	13440164	11446	3888	1	13444052;3888;T;C;0.07738095238095238095238095238;6.39002087174336;intergenic,gene-DYNC1I1(dist=2975),gene-SLC25A13(dist=18609)
89	NC_037331.1	17542112	17562112	20001	1	17552112	T	C	0.0945946	5.29203	intergenic(gene-NXPH1(dist=660758),gene-NDUFA4(dist=1489135))
90	NC_037331.1	22792929	22812929	20001	1	22802929	G	T	0.0215054	6.49783	intronic(gene-DGKB)	gene-DGKB	sp|Q9Y6T7|DGKB_HUMAN Diacylglycerol kinase beta OS=Homo sapiens OX=9606 GN=DGKB PE=2 SV=2//0	22386958	23261923	874966	0	4	22802929;0;G;T;0.02150537634408602150537634409;6.49783285164662;intronic,gene-DGKB	23093612;0;G;T;0.03846153846153846153846153846;5.18355492778471;intronic,gene-DGKB	22802929;0;G;T;0.02150537634408602150537634409;6.49783285164662;intronic,gene-DGKB	23093612;0;G;T;0.03846153846153846153846153846;5.18355492778471;intronic,gene-DGKB
91	NC_037331.1	23083612	23103612	20001	1	23093612	G	T	0.0384615	5.18355	intronic(gene-DGKB)	gene-DGKB	sp|Q9Y6T7|DGKB_HUMAN Diacylglycerol kinase beta OS=Homo sapiens OX=9606 GN=DGKB PE=2 SV=2//0	22386958	23261923	874966	0	4	22802929;0;G;T;0.02150537634408602150537634409;6.49783285164662;intronic,gene-DGKB	23093612;0;G;T;0.03846153846153846153846153846;5.18355492778471;intronic,gene-DGKB	22802929;0;G;T;0.02150537634408602150537634409;6.49783285164662;intronic,gene-DGKB	23093612;0;G;T;0.03846153846153846153846153846;5.18355492778471;intronic,gene-DGKB
92	NC_037331.1	25962130	25982130	20001	1	25972130	C	A	0.0217391	8.68888	intergenic(gene-AHR(dist=116229),gene-SNX13(dist=349288))
93	NC_037331.1	27786200	27806200	20001	1	27796200	A	G	0.0196078	5.35513	intergenic(gene-HDAC9(dist=126167),gene-LOC112446361(dist=17944))
94	NC_037331.1	30394142	30414142	20001	1	30404142	G	A	0.0263158	5.38444	intronic(gene-LOC104968411)	gene-LOC104968411	sp|Q96DT5|DYH11_HUMAN Dynein heavy chain 11, axonemal OS=Homo sapiens OX=9606 GN=DNAH11 PE=1 SV=4//0	30335238	30693652	358415	0	1	30404142;0;G;A;0.02631578947368421052631578947;5.38443751611051;intronic,gene-LOC104968411
95	NC_037331.1	32197455	32217455	20001	1	32207455	G	A	0.0180723	6.17905	intergenic(gene-TRA2A(dist=72152),gene-CCDC126(dist=10125))
96	NC_037331.1	33189746	33209746	20001	1	33199746	C	T	0.0639535	6.48904	intergenic(gene-CROT(dist=55318),gene-LOC511386(dist=12642))
97	NC_037331.1	33319727	33339727	20001	1	33329727	G	A	0.13125	6.35382	intergenic(gene-DMTF1(dist=31112),gene-KIAA1324L(dist=69004))
98	NC_037331.1	33594759	33614759	20001	1	33604759	G	A	0.0326087	5.23884	intronic(gene-KIAA1324L)	gene-KIAA1324L	sp|A8MWY0|K132L_HUMAN UPF0577 protein KIAA1324-like OS=Homo sapiens OX=9606 GN=KIAA1324L PE=1 SV=2//1.78494e-08	33398731	33620931	222201	0	1	33604759;0;G;A;0.03260869565217391304347826087;5.23883645564851;intronic,gene-KIAA1324L
99	NC_037331.1	34171352	34191352	20001	1	34181352	A	C	0.0266667	5.30149	intergenic(gene-GRM3(dist=303391),gene-LOC112446473(dist=228369))	gene-LOC101904927	no	34069383	34200370	130988	0	1	34181352;0;A;C;0.02666666666666666666666666667;5.30149015721889;intergenic,gene-GRM3(dist=303391),gene-LOC112446473(dist=228369)
100	NC_037331.1	37305887	37325887	20001	1	37315887	G	A	0.0337838	6.77969	intergenic(gene-SEMA3E(dist=75515),gene-PCLO(dist=134515))
101	NC_037331.1	37958400	37978637	20238	5	37968421	A	G	0.0309278	8.65441	intergenic(gene-PCLO(dist=126045),gene-CACNA2D1(dist=184817))
102	NC_037331.1	37971676	37991874	20199	5	37981741	G	C	0.0138889	12.7239	intergenic(gene-PCLO(dist=139365),gene-CACNA2D1(dist=171497))
103	NC_037331.1	38784950	38804950	20001	1	38794950	G	A	0.032967	5.83333	intergenic(gene-CACNA2D1(dist=121773),gene-HGF(dist=134046))
104	NC_037331.1	42133408	42153408	20001	1	42143408	G	A	0.0306122	6.14888	intergenic(gene-GNAI1(dist=1081824),gene-MAGI2(dist=61958))
105	NC_037331.1	43256854	43276854	20001	1	43266854	C	T	0.0421687	6.28664	intergenic(gene-MAGI2(dist=6095),gene-PHTF2(dist=46125))	gene-MAGI2	sp|Q86UL8|MAGI2_HUMAN Membrane-associated guanylate kinase, WW and PDZ domain-containing protein 2 OS=Homo sapiens OX=9606 GN=MAGI2 PE=1 SV=3//0	42205366	43260759	1055394	6095	1	43266854;6095;C;T;0.04216867469879518072289156627;6.28664278981667;intergenic,gene-MAGI2(dist=6095),gene-PHTF2(dist=46125)
105	NC_037331.1	43256854	43276854	20001	1	43266854	C	T	0.0421687	6.28664	intergenic(gene-MAGI2(dist=6095),gene-PHTF2(dist=46125))	gene-PHTF2	sp|Q8N3S3|PHTF2_HUMAN Putative homeodomain transcription factor 2 OS=Homo sapiens OX=9606 GN=PHTF2 PE=2 SV=2//0	43258869	43449878	191010	0	4	43266854;0;C;T;0.04216867469879518072289156627;6.28664278981667;intergenic,gene-MAGI2(dist=6095),gene-PHTF2(dist=46125)	43385724;0;T;G;0.02150537634408602150537634409;6.42208479716326;intronic,gene-PHTF2	43266854;0;C;T;0.04216867469879518072289156627;6.28664278981667;intergenic,gene-MAGI2(dist=6095),gene-PHTF2(dist=46125)	43385724;0;T;G;0.02150537634408602150537634409;6.42208479716326;intronic,gene-PHTF2
106	NC_037331.1	43375724	43395724	20001	1	43385724	T	G	0.0215054	6.42208	intronic(gene-PHTF2)	gene-PHTF2	sp|Q8N3S3|PHTF2_HUMAN Putative homeodomain transcription factor 2 OS=Homo sapiens OX=9606 GN=PHTF2 PE=2 SV=2//0	43258869	43449878	191010	0	4	43266854;0;C;T;0.04216867469879518072289156627;6.28664278981667;intergenic,gene-MAGI2(dist=6095),gene-PHTF2(dist=46125)	43385724;0;T;G;0.02150537634408602150537634409;6.42208479716326;intronic,gene-PHTF2	43266854;0;C;T;0.04216867469879518072289156627;6.28664278981667;intergenic,gene-MAGI2(dist=6095),gene-PHTF2(dist=46125)	43385724;0;T;G;0.02150537634408602150537634409;6.42208479716326;intronic,gene-PHTF2
107	NC_037331.1	43845317	43865317	20001	1	43855317	G	T	0.0405405	5.14224	intronic(gene-GSAP)	gene-GSAP	sp|A4D1B5|GSAP_HUMAN Gamma-secretase-activating protein OS=Homo sapiens OX=9606 GN=GSAP PE=1 SV=2//0	43815335	43913877	98543	0	1	43855317;0;G;T;0.04054054054054054054054054054;5.14223987378817;intronic,gene-GSAP
108	NC_037331.1	45457429	45477429	20001	1	45467429	C	T	0.0235294	6.87249	intergenic(gene-ORC5(dist=49320),gene-LHFPL3(dist=70297))
109	NC_037331.1	46005064	46025064	20001	1	46015064	G	A	0.0229885	8.68483	intronic(gene-LHFPL3)	gene-LHFPL3	sp|Q86UP9|LHPL3_HUMAN LHFPL tetraspan subfamily member 3 protein OS=Homo sapiens OX=9606 GN=LHFPL3 PE=2 SV=3//2.42594e-126	45537726	46118813	581088	0	1	46015064;0;G;A;0.02298850574712643678160919540;8.68482806317112;intronic,gene-LHFPL3
110	NC_037331.1	46255716	46275716	20001	1	46265716	A	T	0.0229885	6.63223	intronic(gene-KMT2E)	gene-KMT2E	sp|Q8IZD2|KMT2E_HUMAN Inactive histone-lysine N-methyltransferase 2E OS=Homo sapiens OX=9606 GN=KMT2E PE=1 SV=1//0	46202169	46293391	91223	0	1	46265716;0;A;T;0.02298850574712643678160919540;6.63222843630716;intronic,gene-KMT2E
111	NC_037331.1	48813448	48833448	20001	1	48823448	C	T	0.03	5.07136	intergenic(gene-SLC26A3(dist=9561),gene-DLD(dist=129784))	gene-SLC26A3	sp|Q924C9|S26A3_RAT Chloride anion exchanger OS=Rattus norvegicus OX=10116 GN=Slc26a3 PE=2 SV=1//0	48780312	48813887	33576	9561	1	48823448;9561;C;T;0.03;5.07136489076907;intergenic,gene-SLC26A3(dist=9561),gene-DLD(dist=129784)
112	NC_037331.1	49704283	49724283	20001	1	49714283	T	C	0.0140845	12.8225	intronic(gene-NME8)	gene-NME8	sp|Q8N427|TXND3_HUMAN Thioredoxin domain-containing protein 3 OS=Homo sapiens OX=9606 GN=NME8 PE=2 SV=2//0	49680548	49730298	49751	0	1	49714283;0;T;C;0.01408450704225352112676056338;12.8224707143241;intronic,gene-NME8
113	NC_037331.1	49768625	49788625	20001	1	49778625	G	A	0.0205479	9.70856	intronic(gene-EPDR1)	gene-EPDR1	sp|A6QLI0|EPDR1_BOVIN Mammalian ependymin-related protein 1 OS=Bos taurus OX=9913 GN=EPDR1 PE=2 SV=1//9.23124e-148	49750583	49787424	36842	0	1	49778625;0;G;A;0.02054794520547945205479452055;9.70855721920413;intronic,gene-EPDR1
114	NC_037331.1	62594952	62614952	20001	1	62604952	G	A	0.032967	5.23083	intergenic(gene-NPSR1(dist=330313),gene-BMPER(dist=59329))
115	NC_037331.1	74609729	74629729	20001	1	74619729	C	A	0.0140187	8.23435	intergenic(gene-HUS1(dist=33321),gene-TNS3(dist=155137))
116	NC_037331.1	107397246	107417246	20001	1	107407246	A	G	0.113333	5.49856	intergenic(gene-LOC511401(dist=7338),gene-LOC787786(dist=22786))	gene-LOC511401	sp|Q6IF42|OR2A2_HUMAN Olfactory receptor 2A2 OS=Homo sapiens OX=9606 GN=OR2A2 PE=2 SV=2//9.85e-130	107398976	107399908	933	7338	1	107407246;7338;A;G;0.1133333333333333333333333333;5.49856209398304;intergenic,gene-LOC511401(dist=7338),gene-LOC787786(dist=22786)
117	NC_037331.1	107440003	107460003	20001	1	107450003	A	G	0.0138889	12.3038	intergenic(gene-LOC787786(dist=19042),gene-LOC511400(dist=7739))	gene-LOC511400	sp|Q6IF42|OR2A2_HUMAN Olfactory receptor 2A2 OS=Homo sapiens OX=9606 GN=OR2A2 PE=2 SV=2//1.6971e-142	107457742	107458674	933	-7739	1	107450003;-7739;A;G;0.01388888888888888888888888889;12.303801716243;intergenic,gene-LOC787786(dist=19042),gene-LOC511400(dist=7739)
118	NC_037332.1	2155789	2175789	20001	1	2165789	C	T	0.010101	10.6743	intronic(gene-TRHDE)	gene-TRHDE	sp|Q9UKU6|TRHDE_HUMAN Thyrotropin-releasing hormone-degrading ectoenzyme OS=Homo sapiens OX=9606 GN=TRHDE PE=2 SV=1//0	1921152	2370593	449442	0	1	2165789;0;C;T;0.01010101010101010101010101010;10.6743265333359;intronic,gene-TRHDE
119	NC_037332.1	2727241	2747241	20001	1	2737241	C	T	0.0426829	10.6889	intergenic(gene-TRHDE(dist=366648),gene-ATXN7L3B(dist=1331294))
120	NC_037332.1	21772943	21792943	20001	1	21782943	T	C	0.054878	9.06383	intergenic(gene-DCN(dist=729543),gene-BTG1(dist=229190))
121	NC_037332.1	23358274	23378274	20001	1	23368274	T	C	0.028169	5.42349	UTR5(gene-SOCS2)	gene-SOCS2	sp|Q861R0|SOCS2_BOVIN Suppressor of cytokine signaling 2 OS=Bos taurus OX=9913 GN=SOCS2 PE=2 SV=1//7.99932e-122	23366264	23372592	6329	0	1	23368274;0;T;C;0.02816901408450704225352112676;5.42349014858032;UTR5,gene-SOCS2
122	NC_037332.1	93243174	93263354	20181	2	93253354	T	C	0.164474	5.80995	intergenic(gene-RERGL(dist=1244119),gene-LMO3(dist=11253))
123	NC_037333.1	5428121	5448121	20001	1	5438121	G	A	0.0105263	8.34602	intergenic(gene-PRDM5(dist=656132),gene-PDE5A(dist=307560))
124	NC_037333.1	20099805	20119805	20001	1	20109805	A	C	0.012987	12.1517	intergenic(gene-TET2(dist=70318),gene-CXXC4(dist=588666))
125	NC_037333.1	26458028	26478028	20001	1	26468028	A	G	0.155556	5.69308	intronic(gene-STPG2)	gene-STPG2	sp|A1A5R9|STPG2_RAT Sperm-tail PG-rich repeat-containing protein 2 OS=Rattus norvegicus OX=10116 GN=Stpg2 PE=2 SV=1//0	26376618	27012624	636007	0	1	26468028;0;A;G;0.1555555555555555555555555556;5.69307769518192;intronic,gene-STPG2
126	NC_037333.1	38845491	38865549	20059	3	38855549	T	C	0.142857	5.32304	intergenic(gene-LCORL(dist=1298404),gene-SLIT2(dist=923726))
127	NC_037333.1	38952886	38972886	20001	1	38962886	A	G	0.0205479	6.64375	intergenic(gene-LCORL(dist=1405741),gene-SLIT2(dist=816389))
128	NC_037333.1	40329534	40353458	23925	2	40339534	T	C	0.0140845	10.1433	intronic(gene-KCNIP4)	gene-KCNIP4	sp|Q2KI69|KCIP4_BOVIN Kv channel-interacting protein 4 OS=Bos taurus OX=9913 GN=KCNIP4 PE=2 SV=1//6.57801e-137	40250031	41576555	1326525	0	2	40339534;0;T;C;0.01408450704225352112676056338;10.1433371346453;intronic,gene-KCNIP4	40343458;0;C;T;0.02631578947368421052631578947;5.24366884157454;intronic,gene-KCNIP4
129	NC_037333.1	43454048	43474048	20001	1	43464048	C	T	0.0174419	7.0837	intronic(gene-PPARGC1A)	gene-PPARGC1A	sp|Q865B7|PRGC1_BOVIN Peroxisome proliferator-activated receptor gamma coactivator 1-alpha OS=Bos taurus OX=9913 GN=PPARGC1A PE=2 SV=1//0	43380463	43903480	523018	0	1	43464048;0;C;T;0.01744186046511627906976744186;7.08370232029118;intronic,gene-PPARGC1A
130	NC_037333.1	44197326	44217326	20001	1	44207326	T	G	0.0144928	11.696	intergenic(gene-DHX15(dist=19927),gene-SOD3(dist=164828))
131	NC_037333.1	44872111	44892111	20001	1	44882111	A	G	0.0168539	5.97474	intronic(gene-ZCCHC4)	gene-ZCCHC4	sp|E1BGQ2|ZCHC4_BOVIN Zinc finger CCHC domain-containing protein 4 OS=Bos taurus OX=9913 GN=ZCCHC4 PE=3 SV=1//0	44864819	44915553	50735	0	1	44882111;0;A;G;0.01685393258426966292134831461;5.97473756635504;intronic,gene-ZCCHC4
132	NC_037333.1	48438689	48458689	20001	1	48448689	A	T	0.0202703	6.99724	intergenic(gene-STIM2(dist=1992550),gene-PCDH7(dist=1505697))
133	NC_037333.1	48503727	48523727	20001	1	48513727	G	A	0.0243902	5.3635	intergenic(NONE(dist=NONE),gene-PCDH7(dist=1440659))	gene-TRNAS-GGA-15	no	48517946	48518017	72	-4219	1	48513727;-4219;G;A;0.02439024390243902439024390244;5.36350077001243;intergenic,NONE(dist=NONE),gene-PCDH7(dist=1440659)
134	NC_037333.1	48618993	48638993	20001	1	48628993	C	T	0.0174419	7.35522	intergenic(NONE(dist=NONE),gene-PCDH7(dist=1325393))
135	NC_037333.1	54748054	54768148	20095	2	54758148	T	C	0.0178571	6.64682	intergenic(NONE(dist=NONE),gene-ARAP2(dist=685266))
136	NC_037333.1	58631203	58651203	20001	1	58641203	A	C	0.0416667	9.36283	intronic(gene-SMIM14)	gene-SMIM14	sp|Q2KIK3|SIM14_BOVIN Small integral membrane protein 14 OS=Bos taurus OX=9913 GN=SMIM14 PE=3 SV=1//3.79436e-60	58629738	58774448	144711	0	1	58641203;0;A;C;0.04166666666666666666666666667;9.36283461141354;intronic,gene-SMIM14
137	NC_037333.1	60595053	60622508	27456	2	60605053	C	T	0.0273973	6.08075	intergenic(gene-LIMCH1(dist=29287),gene-PHOX2B(dist=40319))
138	NC_037333.1	60630557	60650557	20001	1	60640557	C	G	0.0123457	10.5672	intergenic(gene-LIMCH1(dist=64791),gene-PHOX2B(dist=4815))	gene-PHOX2B	sp|O35690|PHX2B_MOUSE Paired mesoderm homeobox protein 2B OS=Mus musculus OX=10090 GN=Phox2b PE=1 SV=1//3.38345e-12	60645372	60650298	4927	-4815	1	60640557;-4815;C;G;0.01234567901234567901234567901;10.5671637422;intergenic,gene-LIMCH1(dist=64791),gene-PHOX2B(dist=4815)
139	NC_037333.1	61699030	61719030	20001	1	61709030	T	G	0.019802	5.53265	intronic(gene-GRXCR1)	gene-GRXCR1	sp|A8MXD5|GRCR1_HUMAN Glutaredoxin domain-containing cysteine-rich protein 1 OS=Homo sapiens OX=9606 GN=GRXCR1 PE=1 SV=1//0	61696728	61829401	132674	0	1	61709030;0;T;G;0.01980198019801980198019801980;5.532653733789;intronic,gene-GRXCR1
140	NC_037333.1	66434487	66454487	20001	1	66444487	C	T	0.01875	7.42157	intronic(gene-CORIN)	gene-CORIN	sp|Q9Y5Q5|CORIN_HUMAN Atrial natriuretic peptide-converting enzyme OS=Homo sapiens OX=9606 GN=CORIN PE=1 SV=2//0	66273885	66582732	308848	0	1	66444487;0;C;T;0.01875;7.42157340572614;intronic,gene-CORIN
141	NC_037333.1	91992557	92012557	20001	1	92002557	C	T	0.0714286	5.17877	UTR3(gene-CCNG2)	gene-CCNG2	sp|Q16589|CCNG2_HUMAN Cyclin-G2 OS=Homo sapiens OX=9606 GN=CCNG2 PE=2 SV=1//0	91993544	92003022	9479	0	1	92002557;0;C;T;0.07142857142857142857142857143;5.17876665897225;UTR3,gene-CCNG2
142	NC_037334.1	9345865	9365865	20001	1	9355865	A	G	0.161972	6.66636	intergenic(gene-LOC107131239(dist=23234),gene-LOC104968437(dist=84402))
143	NC_037334.1	10724686	10744686	20001	1	10734686	C	A	0.01875	5.16568	intergenic(gene-LOC100337213(dist=97436),gene-LOC100299045(dist=13294))
144	NC_037334.1	30527305	30547305	20001	1	30537305	G	C	0.122093	5.71768	intergenic(gene-CEP120(dist=95772),gene-PRDM6(dist=79623))
145	NC_037334.1	37454620	37474620	20001	1	37464620	T	G	0.0285714	5.00551	intergenic(gene-SEMA6A(dist=18526),gene-COMMD10(dist=134150))
146	NC_037334.1	57083184	57103193	20010	2	57093184	G	A	0.0697674	6.14545	intergenic(gene-GRXCR2(dist=6477),gene-SH3RF2(dist=52254))	gene-GRXCR2	sp|A6NFK2|GRCR2_HUMAN Glutaredoxin domain-containing cysteine-rich protein 2 OS=Homo sapiens OX=9606 GN=GRXCR2 PE=3 SV=1//5.99778e-138	57065186	57086707	21522	6477	2	57093184;6477;G;A;0.06976744186046511627906976744;6.1454480895775;intergenic,gene-GRXCR2(dist=6477),gene-SH3RF2(dist=52254)	57093193;6486;A;G;0.07303370786516853932584269663;5.53188731107062;intergenic,gene-GRXCR2(dist=6486),gene-SH3RF2(dist=52245)
147	NC_037334.1	59308523	59328523	20001	1	59318523	G	C	0.0176471	5.14207	intergenic(gene-C7H5orf46(dist=171639),gene-SPINK5(dist=3531))	gene-SPINK5	sp|Q9NQ38|ISK5_HUMAN Serine protease inhibitor Kazal-type 5 OS=Homo sapiens OX=9606 GN=SPINK5 PE=1 SV=2//3.61075e-21	59322054	59405624	83571	-3531	1	59318523;-3531;G;C;0.01764705882352941176470588235;5.14206865057441;intergenic,gene-C7H5orf46(dist=171639),gene-SPINK5(dist=3531)
148	NC_037334.1	72690405	72710405	20001	1	72700405	C	T	0.0714286	5.18367	intergenic(gene-ATP10B(dist=165767),gene-GABRB2(dist=278766))
149	NC_037334.1	95390427	95410427	20001	1	95400427	C	A	0.0182927	6.55244	intergenic(gene-ELL2(dist=113863),gene-PCSK1(dist=345876))
150	NC_037334.1	97380964	97400964	20001	1	97390964	C	T	0.126582	5.61252	intergenic(gene-RIOK2(dist=766512),gene-RGMB(dist=615694))
151	NC_037334.1	100196828	100216828	20001	1	100206828	C	T	0.0104167	8.93769	intergenic(gene-ST8SIA4(dist=69671),gene-SLCO4C1(dist=1059693))
152	NC_037334.1	109660361	109680361	20001	1	109670361	T	G	0.015625	16.7516	intronic(gene-TMEM232)	gene-TMEM232	sp|C9JQI7|TM232_HUMAN Transmembrane protein 232 OS=Homo sapiens OX=9606 GN=TMEM232 PE=2 SV=2//0	109465408	109728310	262903	0	4	109670361;0;T;G;0.015625;16.7515637330806;intronic,gene-TMEM232	109688134;0;G;A;0.01401869158878504672897196262;7.1774273126977;intronic,gene-TMEM232	109670361;0;T;G;0.015625;16.7515637330806;intronic,gene-TMEM232	109688134;0;G;A;0.01401869158878504672897196262;7.1774273126977;intronic,gene-TMEM232
153	NC_037334.1	109678134	109698134	20001	1	109688134	G	A	0.0140187	7.17743	intronic(gene-TMEM232)	gene-TMEM232	sp|C9JQI7|TM232_HUMAN Transmembrane protein 232 OS=Homo sapiens OX=9606 GN=TMEM232 PE=2 SV=2//0	109465408	109728310	262903	0	4	109670361;0;T;G;0.015625;16.7515637330806;intronic,gene-TMEM232	109688134;0;G;A;0.01401869158878504672897196262;7.1774273126977;intronic,gene-TMEM232	109670361;0;T;G;0.015625;16.7515637330806;intronic,gene-TMEM232	109688134;0;G;A;0.01401869158878504672897196262;7.1774273126977;intronic,gene-TMEM232
154	NC_037334.1	110375790	110395790	20001	1	110385790	T	C	0.02	18.5091	intronic(gene-CAMK4)	gene-CAMK4	sp|Q16566|KCC4_HUMAN Calcium/calmodulin-dependent protein kinase type IV OS=Homo sapiens OX=9606 GN=CAMK4 PE=1 SV=1//0	110295545	110576069	280525	0	1	110385790;0;T;C;0.02;18.5091061952069;intronic,gene-CAMK4
155	NC_037335.1	603607	623607	20001	1	613607	G	A	0.03125	7.04133	intergenic(gene-ANXA10(dist=42135),gene-PALLD(dist=89018))
156	NC_037335.1	1361848	1381848	20001	1	1371848	C	G	0.020202	7.42663	intergenic(gene-SH3RF1(dist=53846),gene-NEK1(dist=26980))
157	NC_037335.1	1544442	1564442	20001	1	1554442	C	T	0.0268817	5.44884	intronic(gene-CLCN3)	gene-CLCN3	sp|O18894|CLCN3_RABIT H(+)/Cl(-) exchange transporter 3 OS=Oryctolagus cuniculus OX=9986 GN=CLCN3 PE=2 SV=3//2.0318e-08	1549354	1638492	89139	0	1	1554442;0;C;T;0.02688172043010752688172043011;5.4488355591131;intronic,gene-CLCN3
158	NC_037335.1	2122330	2142330	20001	1	2132330	T	C	0.0120482	12.3034	intergenic(gene-LOC520638(dist=131828),gene-GALNTL6(dist=1807762))
159	NC_037335.1	5473599	5493599	20001	1	5483599	T	C	0.0202703	6.64993	intergenic(gene-GALNTL6(dist=1039),gene-GALNT7(dist=108152))	gene-GALNTL6	sp|Q49A17|GLTL6_HUMAN Polypeptide N-acetylgalactosaminyltransferase-like 6 OS=Homo sapiens OX=9606 GN=GALNTL6 PE=2 SV=2//0	3940092	5482560	1542469	1039	1	5483599;1039;T;C;0.02027027027027027027027027027;6.64992883756729;intergenic,gene-GALNTL6(dist=1039),gene-GALNT7(dist=108152)
160	NC_037335.1	19089983	19109983	20001	1	19099983	C	T	0.0153061	5.38356	intergenic(gene-TUSC1(dist=522256),gene-IZUMO3(dist=534229))
161	NC_037335.1	19154962	19174962	20001	1	19164962	G	A	0.117647	7.19286	intergenic(gene-TUSC1(dist=587235),gene-IZUMO3(dist=469250))
162	NC_037335.1	20950984	20970984	20001	1	20960984	G	C	0.0120482	8.99273	intergenic(gene-ELAVL2(dist=516062),gene-DMRTA1(dist=769271))
163	NC_037335.1	20976024	20996187	20164	4	20986094	A	T	0.0107527	8.77302	intergenic(gene-ELAVL2(dist=541172),gene-DMRTA1(dist=744161))
164	NC_037335.1	20986698	21006698	20001	1	20996698	G	T	0.0123457	9.42525	intergenic(gene-ELAVL2(dist=551776),gene-DMRTA1(dist=733557))
165	NC_037335.1	24905958	24925958	20001	1	24915958	T	A	0.133803	5.07073	upstream(gene-RPS6)	gene-DENND4C	sp|Q5VZ89|DEN4C_HUMAN DENN domain-containing protein 4C OS=Homo sapiens OX=9606 GN=DENND4C PE=1 SV=3//0	24920697	25040116	119420	-4739	1	24915958;-4739;T;A;0.1338028169014084507042253521;5.07073208173517;upstream,gene-RPS6
165	NC_037335.1	24905958	24925958	20001	1	24915958	T	A	0.133803	5.07073	upstream(gene-RPS6)	gene-LOC112447791	no	24897035	24915949	18915	9	1	24915958;9;T;A;0.1338028169014084507042253521;5.07073208173517;upstream,gene-RPS6
165	NC_037335.1	24905958	24925958	20001	1	24915958	T	A	0.133803	5.07073	upstream(gene-RPS6)	gene-RPS6	sp|Q5E995|RS6_BOVIN 40S ribosomal protein S6 OS=Bos taurus OX=9913 GN=RPS6 PE=2 SV=1//9.95909e-149	24916124	24920700	4577	-166	1	24915958;-166;T;A;0.1338028169014084507042253521;5.07073208173517;upstream,gene-RPS6
166	NC_037335.1	38336912	38356912	20001	1	38346912	G	C	0.0108696	8.77858	intronic(gene-UHRF2)	gene-UHRF2	sp|Q96PU4|UHRF2_HUMAN E3 ubiquitin-protein ligase UHRF2 OS=Homo sapiens OX=9606 GN=UHRF2 PE=1 SV=1//0	38319316	38392208	72893	0	1	38346912;0;G;C;0.01086956521739130434782608696;8.77858419713532;intronic,gene-UHRF2
167	NC_037335.1	39828479	39848479	20001	1	39838479	C	T	0.111765	5.26089	intronic(gene-CDC37L1)	gene-CDC37L1	sp|A6H754|CD37L_BOVIN Hsp90 co-chaperone Cdc37-like 1 OS=Bos taurus OX=9913 GN=CDC37L1 PE=2 SV=2//0	39819936	39841785	21850	0	1	39838479;0;C;T;0.1117647058823529411764705882;5.2608870323294;intronic,gene-CDC37L1
168	NC_037335.1	41949365	41969365	20001	1	41959365	A	C	0.0147059	5.52873	intergenic(gene-VLDLR(dist=99541),NONE(dist=NONE))	gene-PUM3	sp|Q15397|PUM3_HUMAN Pumilio homolog 3 OS=Homo sapiens OX=9606 GN=PUM3 PE=1 SV=3//0	41654938	42042047	387110	0	1	41959365;0;A;C;0.01470588235294117647058823529;5.52873323224583;intergenic,gene-VLDLR(dist=99541),NONE(dist=NONE)
169	NC_037335.1	42146043	42166114	20072	2	42156114	T	C	0.0697674	11.4865	intergenic(NONE(dist=NONE),gene-SMARCA2(dist=213660))
170	NC_037335.1	49229560	49249560	20001	1	49239560	A	G	0.0157895	7.81415	intergenic(gene-ALDH1A1(dist=132854),gene-ANXA1(dist=82141))
171	NC_037335.1	49360907	49380907	20001	1	49370907	T	C	0.0388889	7.94864	intergenic(gene-ANXA1(dist=31325),gene-RORB(dist=1188482))
172	NC_037335.1	49606364	49626364	20001	1	49616364	T	C	0.0202703	7.87159	intergenic(gene-ANXA1(dist=276782),gene-RORB(dist=943025))
173	NC_037335.1	70912153	70932284	20132	2	70922153	G	A	0.0104167	8.13724	intergenic(gene-NKX2-6(dist=94112),gene-STC1(dist=55340))
174	NC_037335.1	70928597	70948597	20001	1	70938597	T	C	0.012987	10.5699	intergenic(gene-NKX2-6(dist=110556),gene-STC1(dist=38896))
175	NC_037335.1	76527266	76547373	20108	3	76537266	C	T	0.0116279	7.47218	intronic(gene-FRMD3)	gene-FRMD3	sp|A2A2Y4|FRMD3_HUMAN FERM domain-containing protein 3 OS=Homo sapiens OX=9606 GN=FRMD3 PE=2 SV=1//0	76429609	76773584	343976	0	3	76537266;0;C;T;0.01162790697674418604651162791;7.47217979870635;intronic,gene-FRMD3	76537288;0;A;C;0.01764705882352941176470588235;5.74669301681626;intronic,gene-FRMD3	76537373;0;C;T;0.01829268292682926829268292683;5.73203974568498;intronic,gene-FRMD3
176	NC_037335.1	78586886	78606886	20001	1	78596886	C	T	0.0117647	9.80274	intergenic(gene-NTRK2(dist=231972),gene-AGTPBP1(dist=259238))
177	NC_037335.1	78765722	78786252	20531	2	78775722	C	T	0.0111111	16.341	intergenic(gene-NTRK2(dist=410808),gene-AGTPBP1(dist=80402))
178	NC_037335.1	96090721	96110791	20071	2	96100791	C	T	0.0102041	11.6198	intergenic(gene-TMEM38B(dist=558835),gene-ZNF462(dist=502483))
179	NC_037336.1	14929183	14949183	20001	1	14939183	G	A	0.150538	5.62863	intronic(gene-FILIP1)	gene-FILIP1	sp|Q7Z7B0|FLIP1_HUMAN Filamin-A-interacting protein 1 OS=Homo sapiens OX=9606 GN=FILIP1 PE=1 SV=1//0	14915045	15137938	222894	0	1	14939183;0;G;A;0.1505376344086021505376344086;5.6286293460062;intronic,gene-FILIP1
180	NC_037336.1	17621675	17641871	20197	2	17631675	C	T	0.0714286	6.10466	intergenic(gene-MEI4(dist=37189),gene-IRAK1BP1(dist=836431))
181	NC_037336.1	23364707	23384707	20001	1	23374707	T	A	0.0280899	7.5873	intergenic(gene-ME1(dist=22429),gene-PRSS35(dist=65288))
182	NC_037336.1	23384130	23404130	20001	1	23394130	G	A	0.0121951	9.94422	intergenic(gene-ME1(dist=41852),gene-PRSS35(dist=45865))
183	NC_037336.1	25731741	25751741	20001	1	25741741	A	C	0.0214286	8.92636	intergenic(gene-HEY2(dist=180647),gene-HDDC2(dist=218493))
184	NC_037336.1	34437339	34457339	20001	1	34447339	T	G	0.0172414	6.7337	upstream(gene-TSPYL4)	gene-TSPYL4	sp|Q9UJ04|TSYL4_HUMAN Testis-specific Y-encoded-like protein 4 OS=Homo sapiens OX=9606 GN=TSPYL4 PE=1 SV=2//0	34447805	34451911	4107	-466	1	34447339;-466;T;G;0.01724137931034482758620689655;6.73370408141006;upstream,gene-TSPYL4
185	NC_037336.1	41988786	42008786	20001	1	41998786	C	T	0.0117647	9.40488	intergenic(gene-NR2E1(dist=42209),gene-OSTM1(dist=53484))	gene-LOC112448045	no	42007521	42027090	19570	-8735	1	41998786;-8735;C;T;0.01176470588235294117647058824;9.40488124927771;intergenic,gene-NR2E1(dist=42209),gene-OSTM1(dist=53484)
186	NC_037336.1	43443864	43463864	20001	1	43453864	T	C	0.0119048	7.4785	intronic(gene-CRYBG1)	gene-CRYBG1	sp|Q9Y4K1|CRBG1_HUMAN Beta/gamma crystallin domain-containing protein 1 OS=Homo sapiens OX=9606 GN=CRYBG1 PE=1 SV=3//0	43382430	43621200	238771	0	1	43453864;0;T;C;0.01190476190476190476190476190;7.47849802013562;intronic,gene-CRYBG1
187	NC_037336.1	48377307	48397309	20003	2	48387307	A	C	0.0159574	8.30422	intronic(gene-GRIK2)	gene-GRIK2	sp|Q13002|GRIK2_HUMAN Glutamate receptor ionotropic, kainate 2 OS=Homo sapiens OX=9606 GN=GRIK2 PE=1 SV=1//0	47887699	48618731	731033	0	6	48387307;0;A;C;0.01595744680851063829787234043;8.30422194862873;intronic,gene-GRIK2	48387309;0;A;G;0.02127659574468085106382978723;5.47967239583131;intronic,gene-GRIK2	48501347;0;G;A;0.01829268292682926829268292683;8.22915777849635;intronic,gene-GRIK2	48387307;0;A;C;0.01595744680851063829787234043;8.30422194862873;intronic,gene-GRIK2	48387309;0;A;G;0.02127659574468085106382978723;5.47967239583131;intronic,gene-GRIK2	48501347;0;G;A;0.01829268292682926829268292683;8.22915777849635;intronic,gene-GRIK2
188	NC_037336.1	48491347	48511347	20001	1	48501347	G	A	0.0182927	8.22916	intronic(gene-GRIK2)	gene-GRIK2	sp|Q13002|GRIK2_HUMAN Glutamate receptor ionotropic, kainate 2 OS=Homo sapiens OX=9606 GN=GRIK2 PE=1 SV=1//0	47887699	48618731	731033	0	6	48387307;0;A;C;0.01595744680851063829787234043;8.30422194862873;intronic,gene-GRIK2	48387309;0;A;G;0.02127659574468085106382978723;5.47967239583131;intronic,gene-GRIK2	48501347;0;G;A;0.01829268292682926829268292683;8.22915777849635;intronic,gene-GRIK2	48387307;0;A;C;0.01595744680851063829787234043;8.30422194862873;intronic,gene-GRIK2	48387309;0;A;G;0.02127659574468085106382978723;5.47967239583131;intronic,gene-GRIK2	48501347;0;G;A;0.01829268292682926829268292683;8.22915777849635;intronic,gene-GRIK2
189	NC_037336.1	49271109	49291109	20001	1	49281109	G	A	0.0117647	12.9842	intronic(gene-ASCC3)	gene-ASCC3	sp|E1BNG3|ASCC3_BOVIN Activating signal cointegrator 1 complex subunit 3 OS=Bos taurus OX=9913 GN=ascc3 PE=3 SV=1//0	49097023	49429819	332797	0	1	49281109;0;G;A;0.01176470588235294117647058824;12.9841906723657;intronic,gene-ASCC3
190	NC_037336.1	50290357	50310357	20001	1	50300357	C	T	0.0706522	6.79761	intronic(gene-USP45)	gene-USP45	sp|Q70EL2|UBP45_HUMAN Ubiquitin carboxyl-terminal hydrolase 45 OS=Homo sapiens OX=9606 GN=USP45 PE=1 SV=3//2.52568e-105	50282448	50341187	58740	0	1	50300357;0;C;T;0.07065217391304347826086956522;6.79760705292675;intronic,gene-USP45
191	NC_037336.1	51249735	51269735	20001	1	51259735	A	T	0.0215054	15.3696	intergenic(gene-POU3F2(dist=337612),gene-LOC104969563(dist=1203326))
192	NC_037336.1	52305892	52325892	20001	1	52315892	C	T	0.0263158	5.42204	intergenic(gene-POU3F2(dist=1393769),gene-LOC104969563(dist=147169))
193	NC_037336.1	53413938	53433938	20001	1	53423938	A	C	0.0166667	5.54091	intergenic(gene-UFL1(dist=109657),gene-FUT9(dist=221262))
194	NC_037336.1	58485532	58505532	20001	1	58495532	G	A	0.0189873	8.58927	intergenic(gene-EPHA7(dist=1533542),gene-MAP3K7(dist=1184079))
195	NC_037336.1	72275802	72295802	20001	1	72285802	G	A	0.0136986	10.293	intergenic(gene-SLC2A12(dist=60777),gene-SGK1(dist=20173))
196	NC_037336.1	73574722	73594722	20001	1	73584722	T	G	0.0125	10.2652	intergenic(gene-AHI1(dist=35654),gene-PDE7B(dist=231631))
197	NC_037336.1	74750045	74770045	20001	1	74760045	G	A	0.12069	5.48346	intronic(gene-MAP3K5)	gene-MAP3K5	sp|Q99683|M3K5_HUMAN Mitogen-activated protein kinase kinase kinase 5 OS=Homo sapiens OX=9606 GN=MAP3K5 PE=1 SV=1//0	74542197	74770948	228752	0	1	74760045;0;G;A;0.1206896551724137931034482759;5.4834646261042;intronic,gene-MAP3K5
198	NC_037336.1	80390294	80410294	20001	1	80400294	C	T	0.0232558	6.30404	intronic(gene-HIVEP2)	gene-HIVEP2	sp|P31629|ZEP2_HUMAN Transcription factor HIVEP2 OS=Homo sapiens OX=9606 GN=HIVEP2 PE=1 SV=2//0	80195042	80415334	220293	0	1	80400294;0;C;T;0.02325581395348837209302325581;6.30403666392387;intronic,gene-HIVEP2
199	NC_037336.1	84671356	84691356	20001	1	84681356	T	C	0.0114943	11.6469	intergenic(gene-STXBP5(dist=15024),gene-LOC100850276(dist=40292))
200	NC_037336.1	87079575	87099575	20001	1	87089575	G	A	0.0308642	5.36456	intergenic(gene-ULBP21(dist=32430),gene-RAET1L(dist=6510))	gene-RAET1L	sp|Q9BZM4|ULBP3_HUMAN UL16-binding protein 3 OS=Homo sapiens OX=9606 GN=ULBP3 PE=1 SV=1//2.39962e-43	87096085	87107289	11205	-6510	1	87089575;-6510;G;A;0.03086419753086419753086419753;5.36456189671658;intergenic,gene-ULBP21(dist=32430),gene-RAET1L(dist=6510)
201	NC_037336.1	87119728	87139728	20001	1	87129728	T	C	0.0197368	7.61833	UTR5(gene-LOC101903261)	gene-LOC101903261	sp|Q9BZM4|ULBP3_HUMAN UL16-binding protein 3 OS=Homo sapiens OX=9606 GN=ULBP3 PE=1 SV=1//5.62629e-60	87117730	87131777	14048	0	1	87129728;0;T;C;0.01973684210526315789473684211;7.61832656438908;UTR5,gene-LOC101903261
202	NC_037336.1	87475332	87495332	20001	1	87485332	G	C	0.029703	5.02112	intronic(gene-IYD)	gene-IYD	sp|Q8TD07|RAE1E_HUMAN Retinoic acid early transcript 1E OS=Homo sapiens OX=9606 GN=RAET1E PE=1 SV=1//3.15653e-54	87263945	87509745	245801	0	1	87485332;0;G;C;0.02970297029702970297029702970;5.02111518218401;intronic,gene-IYD
203	NC_037336.1	87531549	87551562	20014	2	87541549	G	T	0.0231481	5.79451	intergenic(gene-LOC100848331(dist=3508),gene-PLEKHG1(dist=175949))	gene-LOC100848331	sp|Q8TD07|RAE1E_HUMAN Retinoic acid early transcript 1E OS=Homo sapiens OX=9606 GN=RAET1E PE=1 SV=1//1.20072e-63	87531066	87538041	6976	3508	2	87541549;3508;G;T;0.02314814814814814814814814815;5.79450818709847;intergenic,gene-LOC100848331(dist=3508),gene-PLEKHG1(dist=175949)	87541562;3521;T;A;0.02314814814814814814814814815;5.79450818709847;intergenic,gene-LOC100848331(dist=3521),gene-PLEKHG1(dist=175936)
204	NC_037336.1	87758774	87778774	20001	1	87768774	C	T	0.020202	7.53585	intronic(gene-PLEKHG1)	gene-PLEKHG1	sp|Q9ULL1|PKHG1_HUMAN Pleckstrin homology domain-containing family G member 1 OS=Homo sapiens OX=9606 GN=PLEKHG1 PE=1 SV=2//0	87717498	87966379	248882	0	1	87768774;0;C;T;0.02020202020202020202020202020;7.53585411931584;intronic,gene-PLEKHG1
205	NC_037336.1	88331256	88351334	20079	3	88341256	A	G	0.0229885	7.22986	intronic(gene-AKAP12)	gene-AKAP12	sp|Q02952|AKA12_HUMAN A-kinase anchor protein 12 OS=Homo sapiens OX=9606 GN=AKAP12 PE=1 SV=4//0	88290632	88403433	112802	0	3	88341256;0;A;G;0.02298850574712643678160919540;7.22986472370235;intronic,gene-AKAP12	88341332;0;C;A;0.02777777777777777777777777778;5.11772472638766;intronic,gene-AKAP12	88341334;0;A;G;0.03409090909090909090909090909;5.2373236115008;intronic,gene-AKAP12
206	NC_037336.1	94071863	94091863	20001	1	94081863	A	C	0.0240964	5.14376	intronic(gene-ZDHHC14)	gene-ZDHHC14	sp|Q8IZN3|ZDH14_HUMAN Probable palmitoyltransferase ZDHHC14 OS=Homo sapiens OX=9606 GN=ZDHHC14 PE=1 SV=1//0	94011749	94302733	290985	0	1	94081863;0;A;C;0.02409638554216867469879518072;5.14375865070897;intronic,gene-ZDHHC14
207	NC_037337.1	21681855	21701855	20001	1	21691855	A	G	0.0639535	5.84718	intronic(gene-SLC7A8)	gene-SLC7A8	sp|Q9UHI5|LAT2_HUMAN Large neutral amino acids transporter small subunit 2 OS=Homo sapiens OX=9606 GN=SLC7A8 PE=1 SV=1//0	21683980	21737239	53260	0	1	21691855;0;A;G;0.06395348837209302325581395349;5.84718195600727;intronic,gene-SLC7A8
208	NC_037337.1	33674800	33694800	20001	1	33684800	C	T	0.16	6.39833	intergenic(gene-TMCO5A(dist=104538),gene-SPRED1(dist=163159))
209	NC_037337.1	48922784	48942784	20001	1	48932784	T	G	0.0172414	5.18577	intronic(gene-RORA)	gene-RORA	sp|P35398|RORA_HUMAN Nuclear receptor ROR-alpha OS=Homo sapiens OX=9606 GN=RORA PE=1 SV=2//0	48892424	49702373	809950	0	1	48932784;0;T;G;0.01724137931034482758620689655;5.18577065567736;intronic,gene-RORA
210	NC_037337.1	96914593	96934593	20001	1	96924593	T	G	0.0123457	9.33626	intergenic(NONE(dist=NONE),gene-FLRT2(dist=228934))
211	NC_037337.1	98827264	98847264	20001	1	98837264	A	G	0.0759494	6.23648	intergenic(gene-FLRT2(dist=1576136),gene-GALC(dist=829562))
212	NC_037338.1	2770609	2790769	20161	2	2780769	C	T	0.138889	5.19412	intronic(gene-CNNM3)	gene-CNNM3	sp|Q8NE01|CNNM3_HUMAN Metal transporter CNNM3 OS=Homo sapiens OX=9606 GN=CNNM3 PE=1 SV=1//0	2761411	2796915	35505	0	2	2780609;0;G;A;0.1282051282051282051282051282;5.04832659156127;intronic,gene-CNNM3	2780769;0;C;T;0.1388888888888888888888888889;5.19412155818315;intronic,gene-CNNM3
213	NC_037338.1	3776534	3796534	20001	1	3786534	C	G	0.0120482	9.64745	intergenic(gene-INPP4A(dist=12360),gene-COA5(dist=3548))	gene-COA5	sp|Q3ZCK8|COA5_BOVIN Cytochrome c oxidase assembly factor 5 OS=Bos taurus OX=9913 GN=COA5 PE=3 SV=1//2.30596e-43	3790082	3824582	34501	-3548	6	3786534;-3548;C;G;0.01204819277108433734939759036;9.64745089908377;intergenic,gene-INPP4A(dist=12360),gene-COA5(dist=3548)	3814744;0;A;C;0.01704545454545454545454545455;6.93105867787237;intronic,gene-COA5	3820880;0;G;C;0.02298850574712643678160919540;5.91557888048256;intronic,gene-COA5	3786534;-3548;C;G;0.01204819277108433734939759036;9.64745089908377;intergenic,gene-INPP4A(dist=12360),gene-COA5(dist=3548)	3814744;0;A;C;0.01704545454545454545454545455;6.93105867787237;intronic,gene-COA5	3820880;0;G;C;0.02298850574712643678160919540;5.91557888048256;intronic,gene-COA5
214	NC_037338.1	3804744	3830880	26137	2	3814744	A	C	0.0170455	6.93106	intronic(gene-COA5)	gene-COA5	sp|Q3ZCK8|COA5_BOVIN Cytochrome c oxidase assembly factor 5 OS=Bos taurus OX=9913 GN=COA5 PE=3 SV=1//2.30596e-43	3790082	3824582	34501	0	6	3786534;-3548;C;G;0.01204819277108433734939759036;9.64745089908377;intergenic,gene-INPP4A(dist=12360),gene-COA5(dist=3548)	3814744;0;A;C;0.01704545454545454545454545455;6.93105867787237;intronic,gene-COA5	3820880;0;G;C;0.02298850574712643678160919540;5.91557888048256;intronic,gene-COA5	3786534;-3548;C;G;0.01204819277108433734939759036;9.64745089908377;intergenic,gene-INPP4A(dist=12360),gene-COA5(dist=3548)	3814744;0;A;C;0.01704545454545454545454545455;6.93105867787237;intronic,gene-COA5	3820880;0;G;C;0.02298850574712643678160919540;5.91557888048256;intronic,gene-COA5
214	NC_037338.1	3804744	3830880	26137	2	3814744	A	C	0.0170455	6.93106	intronic(gene-COA5)	gene-UNC50	sp|Q3ZBG6|UNC50_BOVIN Protein unc-50 homolog OS=Bos taurus OX=9913 GN=UNC50 PE=2 SV=1//5.91935e-131	3824664	3833923	9260	-9920	6	3814744;-9920;A;C;0.01704545454545454545454545455;6.93105867787237;intronic,gene-COA5	3820880;-3784;G;C;0.02298850574712643678160919540;5.91557888048256;intronic,gene-COA5	3843886;9963;C;A;0.02380952380952380952380952381;5.82355652621713;intronic,gene-MGAT4A	3814744;-9920;A;C;0.01704545454545454545454545455;6.93105867787237;intronic,gene-COA5	3820880;-3784;G;C;0.02298850574712643678160919540;5.91557888048256;intronic,gene-COA5	3843886;9963;C;A;0.02380952380952380952380952381;5.82355652621713;intronic,gene-MGAT4A
215	NC_037338.1	3833886	3853886	20001	1	3843886	C	A	0.0238095	5.82356	intronic(gene-MGAT4A)	gene-MGAT4A	sp|O77836|MGT4A_BOVIN Alpha-1,3-mannosyl-glycoprotein 4-beta-N-acetylglucosaminyltransferase A OS=Bos taurus OX=9913 GN=MGAT4A PE=1 SV=1//0	3834185	3960664	126480	0	1	3843886;0;C;A;0.02380952380952380952380952381;5.82355652621713;intronic,gene-MGAT4A
215	NC_037338.1	3833886	3853886	20001	1	3843886	C	A	0.0238095	5.82356	intronic(gene-MGAT4A)	gene-UNC50	sp|Q3ZBG6|UNC50_BOVIN Protein unc-50 homolog OS=Bos taurus OX=9913 GN=UNC50 PE=2 SV=1//5.91935e-131	3824664	3833923	9260	9963	6	3814744;-9920;A;C;0.01704545454545454545454545455;6.93105867787237;intronic,gene-COA5	3820880;-3784;G;C;0.02298850574712643678160919540;5.91557888048256;intronic,gene-COA5	3843886;9963;C;A;0.02380952380952380952380952381;5.82355652621713;intronic,gene-MGAT4A	3814744;-9920;A;C;0.01704545454545454545454545455;6.93105867787237;intronic,gene-COA5	3820880;-3784;G;C;0.02298850574712643678160919540;5.91557888048256;intronic,gene-COA5	3843886;9963;C;A;0.02380952380952380952380952381;5.82355652621713;intronic,gene-MGAT4A
216	NC_037338.1	4727407	4747407	20001	1	4737407	G	A	0.0174419	8.74207	intronic(gene-AFF3)	gene-AFF3	sp|P51826|AFF3_HUMAN AF4/FMR2 family member 3 OS=Homo sapiens OX=9606 GN=AFF3 PE=1 SV=2//0	4660716	5289474	628759	0	4	4737407;0;G;A;0.01744186046511627906976744186;8.74206524296571;intronic,gene-AFF3	5236667;0;A;G;0.01851851851851851851851851852;5.86357815263564;intronic,gene-AFF3	4737407;0;G;A;0.01744186046511627906976744186;8.74206524296571;intronic,gene-AFF3	5236667;0;A;G;0.01851851851851851851851851852;5.86357815263564;intronic,gene-AFF3
217	NC_037338.1	5226667	5246667	20001	1	5236667	A	G	0.0185185	5.86358	intronic(gene-AFF3)	gene-AFF3	sp|P51826|AFF3_HUMAN AF4/FMR2 family member 3 OS=Homo sapiens OX=9606 GN=AFF3 PE=1 SV=2//0	4660716	5289474	628759	0	4	4737407;0;G;A;0.01744186046511627906976744186;8.74206524296571;intronic,gene-AFF3	5236667;0;A;G;0.01851851851851851851851851852;5.86357815263564;intronic,gene-AFF3	4737407;0;G;A;0.01744186046511627906976744186;8.74206524296571;intronic,gene-AFF3	5236667;0;A;G;0.01851851851851851851851851852;5.86357815263564;intronic,gene-AFF3
218	NC_037338.1	5600957	5620957	20001	1	5610957	G	T	0.0192308	6.71757	intergenic(gene-LOC112448743(dist=9985),gene-NPAS2(dist=160969))	gene-LOC112448743	no	5592615	5600972	8358	9985	1	5610957;9985;G;T;0.01923076923076923076923076923;6.71757276299952;intergenic,gene-LOC112448743(dist=9985),gene-NPAS2(dist=160969)
219	NC_037338.1	11253189	11273189	20001	1	11263189	T	C	0.0120482	7.88561	intergenic(gene-NOTO(dist=22558),gene-RAB11FIP5(dist=63114))
220	NC_037338.1	12801054	12821054	20001	1	12811054	C	T	0.0379747	5.07122	intergenic(gene-CYP26B1(dist=414534),gene-DYSF(dist=88514))	gene-LOC107131325	no	12755550	12841953	86404	0	1	12811054;0;C;T;0.03797468354430379746835443038;5.07122133842466;intergenic,gene-CYP26B1(dist=414534),gene-DYSF(dist=88514)
221	NC_037338.1	13384281	13404281	20001	1	13394281	G	A	0.0107527	7.97409	downstream(gene-PAIP2B)	gene-NAGK	sp|Q3SZM9|NAGK_BOVIN N-acetyl-D-glucosamine kinase OS=Bos taurus OX=9913 GN=NAGK PE=2 SV=1//6.12634e-42	13396635	13406979	10345	-2354	1	13394281;-2354;G;A;0.01075268817204301075268817204;7.97409145736786;downstream,gene-PAIP2B
221	NC_037338.1	13384281	13404281	20001	1	13394281	G	A	0.0107527	7.97409	downstream(gene-PAIP2B)	gene-PAIP2B	sp|Q9ULR5|PAI2B_HUMAN Polyadenylate-binding protein-interacting protein 2B OS=Homo sapiens OX=9606 GN=PAIP2B PE=1 SV=2//6.97874e-63	13347786	13393656	45871	625	1	13394281;625;G;A;0.01075268817204301075268817204;7.97409145736786;downstream,gene-PAIP2B
222	NC_037338.1	16269848	16289848	20001	1	16279848	A	G	0.09375	5.74648	intergenic(gene-FAM98A(dist=125976),NONE(dist=NONE))
223	NC_037338.1	28078632	28098632	20001	1	28088632	T	A	0.138554	5.58653	intergenic(gene-SRBD1(dist=38019),gene-PRKCE(dist=4048))	gene-PRKCE	sp|Q02156|KPCE_HUMAN Protein kinase C epsilon type OS=Homo sapiens OX=9606 GN=PRKCE PE=1 SV=1//0	28092680	28635155	542476	-4048	1	28088632;-4048;T;A;0.1385542168674698795180722892;5.58653409556575;intergenic,gene-SRBD1(dist=38019),gene-PRKCE(dist=4048)
224	NC_037338.1	29806897	29826897	20001	1	29816897	A	C	0.0192308	6.50436	exon,nonsynonymous(gene-MSH2:rna-NM_001034584.1:exon4:c.A743C:p.K248T,)	gene-MSH2	sp|Q3MHE4|MSH2_BOVIN DNA mismatch repair protein Msh2 OS=Bos taurus OX=9913 GN=MSH2 PE=2 SV=1//0	29804982	29886264	81283	0	1	29816897;0;A;C;0.01923076923076923076923076923;6.50435715954143;exon,nonsynonymous(gene-MSH2:rna-NM_001034584.1:exon4:c.A743C:p.K248T,)
225	NC_037338.1	42998270	43018270	20001	1	43008270	A	C	0.0280899	5.64499	intergenic(NONE(dist=NONE),gene-BCL11A(dist=200086))
226	NC_037338.1	45707274	45727274	20001	1	45717274	T	G	0.0113636	9.75332	intergenic(gene-ST6GAL2(dist=106390),gene-UXS1(dist=4057))	gene-UXS1	sp|Q5R885|UXS1_PONAB UDP-glucuronic acid decarboxylase 1 OS=Pongo abelii OX=9601 GN=UXS1 PE=2 SV=1//0	45721331	45778563	57233	-4057	1	45717274;-4057;T;G;0.01136363636363636363636363636;9.75332246963241;intergenic,gene-ST6GAL2(dist=106390),gene-UXS1(dist=4057)
227	NC_037338.1	50035969	50055969	20001	1	50045969	C	T	0.01	12.8085	intergenic(gene-KCMF1(dist=27198),gene-TMSB10(dist=48295))	gene-LOC112448794	no	50043076	50060908	17833	0	1	50045969;0;C;T;0.01;12.80849505141;intergenic,gene-KCMF1(dist=27198),gene-TMSB10(dist=48295)
228	NC_037338.1	52824180	52844180	20001	1	52834180	A	T	0.0617978	5.4122	intergenic(NONE(dist=NONE),gene-CTNNA2(dist=1964915))
229	NC_037338.1	53574715	53594715	20001	1	53584715	C	T	0.0441176	5.16914	intergenic(NONE(dist=NONE),gene-CTNNA2(dist=1214380))
230	NC_037338.1	54171256	54191256	20001	1	54181256	T	C	0.0479452	5.24884	intergenic(NONE(dist=NONE),gene-CTNNA2(dist=617839))
231	NC_037338.1	71226787	71246787	20001	1	71236787	T	A	0.137681	5.21127	intronic(gene-PLB1)	gene-PLB1	sp|Q6P1J6|PLB1_HUMAN Phospholipase B1, membrane-associated OS=Homo sapiens OX=9606 GN=PLB1 PE=1 SV=3//0	71129564	71254259	124696	0	1	71236787;0;T;A;0.1376811594202898550724637681;5.21126946126316;intronic,gene-PLB1
232	NC_037338.1	79511889	79531889	20001	1	79521889	T	G	0.0120482	8.85662	intergenic(gene-OSR1(dist=108778),gene-NT5C1B(dist=621796))
233	NC_037338.1	91638163	91670728	32566	4	91648335	C	A	0.0410959	13.4733	intergenic(gene-SOX11(dist=693053),gene-LOC525099(dist=587125))
234	NC_037338.1	91670695	91690695	20001	1	91680695	G	A	0.0113636	10.5486	intergenic(gene-SOX11(dist=725413),gene-LOC525099(dist=554765))
235	NC_037338.1	92891326	92911326	20001	1	92901326	T	G	0.0178571	6.70914	intronic(gene-TTLL11)	gene-TTLL11	sp|Q8NHH1|TTL11_HUMAN Tubulin polyglutamylase TTLL11 OS=Homo sapiens OX=9606 GN=TTLL11 PE=1 SV=2//0	92707408	92985694	278287	0	1	92901326;0;T;G;0.01785714285714285714285714286;6.70913812223558;intronic,gene-TTLL11
236	NC_037338.1	98374052	98394052	20001	1	98384052	T	G	0.0123457	8.69071	intergenic(gene-STXBP1(dist=2148),gene-CFAP157(dist=3034))	gene-CFAP157	sp|Q5JU67|CF157_HUMAN Cilia- and flagella-associated protein 157 OS=Homo sapiens OX=9606 GN=CFAP157 PE=2 SV=1//0	98387086	98393602	6517	-3034	1	98384052;-3034;T;G;0.01234567901234567901234567901;8.69071016323184;intergenic,gene-STXBP1(dist=2148),gene-CFAP157(dist=3034)
236	NC_037338.1	98374052	98394052	20001	1	98384052	T	G	0.0123457	8.69071	intergenic(gene-STXBP1(dist=2148),gene-CFAP157(dist=3034))	gene-PTRH1	sp|Q86Y79|PTH_HUMAN Probable peptidyl-tRNA hydrolase OS=Homo sapiens OX=9606 GN=PTRH1 PE=1 SV=1//2.71823e-102	98390918	98395894	4977	-6866	1	98384052;-6866;T;G;0.01234567901234567901234567901;8.69071016323184;intergenic,gene-STXBP1(dist=2148),gene-CFAP157(dist=3034)
236	NC_037338.1	98374052	98394052	20001	1	98384052	T	G	0.0123457	8.69071	intergenic(gene-STXBP1(dist=2148),gene-CFAP157(dist=3034))	gene-STXBP1	sp|P61765|STXB1_RAT Syntaxin-binding protein 1 OS=Rattus norvegicus OX=10116 GN=Stxbp1 PE=1 SV=1//0	98313552	98381904	68353	2148	1	98384052;2148;T;G;0.01234567901234567901234567901;8.69071016323184;intergenic,gene-STXBP1(dist=2148),gene-CFAP157(dist=3034)
237	NC_037339.1	737758	757758	20001	1	747758	G	A	0.132911	5.2276	intergenic(gene-PCDH20(dist=266883),gene-TDRD3(dist=827354))
238	NC_037339.1	2087701	2107795	20095	2	2097795	C	G	0.174699	5.92739	intergenic(gene-TDRD3(dist=284007),gene-DIAPH3(dist=83039))
239	NC_037339.1	27852545	27872545	20001	1	27862545	A	G	0.0240385	5.95626	intronic(gene-STARD13)	gene-STARD13	sp|Q9Y3M8|STA13_HUMAN StAR-related lipid transfer protein 13 OS=Homo sapiens OX=9606 GN=STARD13 PE=1 SV=2//0	27520069	28013508	493440	0	1	27862545;0;A;G;0.02403846153846153846153846154;5.95625979479789;intronic,gene-STARD13
240	NC_037339.1	33795218	33815218	20001	1	33805218	C	T	0.0337838	5.46448	intronic(gene-ATP8A2)	gene-ATP8A2	sp|C7EXK4|AT8A2_BOVIN Phospholipid-transporting ATPase IB OS=Bos taurus OX=9913 GN=ATP8A2 PE=1 SV=4//0	33375501	33873439	497939	0	1	33805218;0;C;T;0.03378378378378378378378378378;5.46447790354699;intronic,gene-ATP8A2
241	NC_037339.1	44292757	44312757	20001	1	44302757	A	C	0.0197368	5.48297	intronic(gene-KLHL1)	gene-KLHL1	sp|Q9NR64|KLHL1_HUMAN Kelch-like protein 1 OS=Homo sapiens OX=9606 GN=KLHL1 PE=2 SV=1//0	43998992	44525321	526330	0	1	44302757;0;A;C;0.01973684210526315789473684211;5.48297455317754;intronic,gene-KLHL1
242	NC_037339.1	50565723	50585723	20001	1	50575723	G	A	0.0126582	8.77344	intronic(gene-COMMD6)	gene-COMMD6	sp|Q2KIY0|COMD6_BOVIN COMM domain-containing protein 6 OS=Bos taurus OX=9913 GN=COMMD6 PE=3 SV=1//2.07331e-50	50570857	50599403	28547	0	1	50575723;0;G;A;0.01265822784810126582278481013;8.77344442859897;intronic,gene-COMMD6
242	NC_037339.1	50565723	50585723	20001	1	50575723	G	A	0.0126582	8.77344	intronic(gene-COMMD6)	gene-LOC101907166	sp|Q8BYJ6|TBCD4_MOUSE TBC1 domain family member 4 OS=Mus musculus OX=10090 GN=Tbc1d4 PE=1 SV=2//2.48685e-08	50539474	50566597	27124	9126	1	50575723;9126;G;A;0.01265822784810126582278481013;8.77344442859897;intronic,gene-COMMD6
243	NC_037339.1	51757153	51777153	20001	1	51767153	C	A	0.0192308	6.20584	intergenic(gene-LMO7(dist=869925),gene-KCTD12(dist=231747))
244	NC_037339.1	59376525	59396525	20001	1	59386525	C	T	0.056701	8.02719	intergenic(gene-SLITRK1(dist=600556),gene-SLITRK6(dist=1307079))
245	NC_037339.1	65444878	65464878	20001	1	65454878	G	T	0.0126582	12.6633	intergenic(NONE(dist=NONE),gene-LOC112449108(dist=231141))	gene-LOC101907906	no	65451309	65485077	33769	0	1	65454878;0;G;T;0.01265822784810126582278481013;12.6632659667403;intergenic,NONE(dist=NONE),gene-LOC112449108(dist=231141)
246	NC_037339.1	66334072	66354072	20001	1	66344072	T	C	0.0342466	5.40814	intronic(gene-GPC5)	gene-GPC5	sp|P78333|GPC5_HUMAN Glypican-5 OS=Homo sapiens OX=9606 GN=GPC5 PE=2 SV=1//0	65755006	67339141	1584136	0	24	66344072;0;T;C;0.03424657534246575342465753425;5.40813502464985;intronic,gene-GPC5	66598486;0;G;A;0.015;7.41837035223883;intronic,gene-GPC5	66598553;0;T;C;0.01515151515151515151515151515;7.40552999077386;intronic,gene-GPC5	66598592;0;G;A;0.01546391752577319587628865979;7.35588562747214;intronic,gene-GPC5	66598620;0;A;G;0.015625;7.5169842939217;intronic,gene-GPC5	66598629;0;G;T;0.015625;7.42658470894329;intronic,gene-GPC5	66598632;0;A;C;0.01515151515151515151515151515;7.37980802149587;intronic,gene-GPC5	66609443;0;T;C;0.01219512195121951219512195122;9.97961343949692;intronic,gene-GPC5	66344072;0;T;C;0.03424657534246575342465753425;5.40813502464985;intronic,gene-GPC5	66598486;0;G;A;0.015;7.41837035223883;intronic,gene-GPC5	66598553;0;T;C;0.01515151515151515151515151515;7.40552999077386;intronic,gene-GPC5	66598592;0;G;A;0.01546391752577319587628865979;7.35588562747214;intronic,gene-GPC5	66598620;0;A;G;0.015625;7.5169842939217;intronic,gene-GPC5	66598629;0;G;T;0.015625;7.42658470894329;intronic,gene-GPC5	66598632;0;A;C;0.01515151515151515151515151515;7.37980802149587;intronic,gene-GPC5	66609443;0;T;C;0.01219512195121951219512195122;9.97961343949692;intronic,gene-GPC5	66344072;0;T;C;0.03424657534246575342465753425;5.40813502464985;intronic,gene-GPC5	66598486;0;G;A;0.015;7.41837035223883;intronic,gene-GPC5	66598553;0;T;C;0.01515151515151515151515151515;7.40552999077386;intronic,gene-GPC5	66598592;0;G;A;0.01546391752577319587628865979;7.35588562747214;intronic,gene-GPC5	66598620;0;A;G;0.015625;7.5169842939217;intronic,gene-GPC5	66598629;0;G;T;0.015625;7.42658470894329;intronic,gene-GPC5	66598632;0;A;C;0.01515151515151515151515151515;7.37980802149587;intronic,gene-GPC5	66609443;0;T;C;0.01219512195121951219512195122;9.97961343949692;intronic,gene-GPC5
247	NC_037339.1	66588486	66608632	20147	6	66598620	A	G	0.015625	7.51698	intronic(gene-GPC5)	gene-GPC5	sp|P78333|GPC5_HUMAN Glypican-5 OS=Homo sapiens OX=9606 GN=GPC5 PE=2 SV=1//0	65755006	67339141	1584136	0	24	66344072;0;T;C;0.03424657534246575342465753425;5.40813502464985;intronic,gene-GPC5	66598486;0;G;A;0.015;7.41837035223883;intronic,gene-GPC5	66598553;0;T;C;0.01515151515151515151515151515;7.40552999077386;intronic,gene-GPC5	66598592;0;G;A;0.01546391752577319587628865979;7.35588562747214;intronic,gene-GPC5	66598620;0;A;G;0.015625;7.5169842939217;intronic,gene-GPC5	66598629;0;G;T;0.015625;7.42658470894329;intronic,gene-GPC5	66598632;0;A;C;0.01515151515151515151515151515;7.37980802149587;intronic,gene-GPC5	66609443;0;T;C;0.01219512195121951219512195122;9.97961343949692;intronic,gene-GPC5	66344072;0;T;C;0.03424657534246575342465753425;5.40813502464985;intronic,gene-GPC5	66598486;0;G;A;0.015;7.41837035223883;intronic,gene-GPC5	66598553;0;T;C;0.01515151515151515151515151515;7.40552999077386;intronic,gene-GPC5	66598592;0;G;A;0.01546391752577319587628865979;7.35588562747214;intronic,gene-GPC5	66598620;0;A;G;0.015625;7.5169842939217;intronic,gene-GPC5	66598629;0;G;T;0.015625;7.42658470894329;intronic,gene-GPC5	66598632;0;A;C;0.01515151515151515151515151515;7.37980802149587;intronic,gene-GPC5	66609443;0;T;C;0.01219512195121951219512195122;9.97961343949692;intronic,gene-GPC5	66344072;0;T;C;0.03424657534246575342465753425;5.40813502464985;intronic,gene-GPC5	66598486;0;G;A;0.015;7.41837035223883;intronic,gene-GPC5	66598553;0;T;C;0.01515151515151515151515151515;7.40552999077386;intronic,gene-GPC5	66598592;0;G;A;0.01546391752577319587628865979;7.35588562747214;intronic,gene-GPC5	66598620;0;A;G;0.015625;7.5169842939217;intronic,gene-GPC5	66598629;0;G;T;0.015625;7.42658470894329;intronic,gene-GPC5	66598632;0;A;C;0.01515151515151515151515151515;7.37980802149587;intronic,gene-GPC5	66609443;0;T;C;0.01219512195121951219512195122;9.97961343949692;intronic,gene-GPC5
248	NC_037339.1	66599443	66619443	20001	1	66609443	T	C	0.0121951	9.97961	intronic(gene-GPC5)	gene-GPC5	sp|P78333|GPC5_HUMAN Glypican-5 OS=Homo sapiens OX=9606 GN=GPC5 PE=2 SV=1//0	65755006	67339141	1584136	0	24	66344072;0;T;C;0.03424657534246575342465753425;5.40813502464985;intronic,gene-GPC5	66598486;0;G;A;0.015;7.41837035223883;intronic,gene-GPC5	66598553;0;T;C;0.01515151515151515151515151515;7.40552999077386;intronic,gene-GPC5	66598592;0;G;A;0.01546391752577319587628865979;7.35588562747214;intronic,gene-GPC5	66598620;0;A;G;0.015625;7.5169842939217;intronic,gene-GPC5	66598629;0;G;T;0.015625;7.42658470894329;intronic,gene-GPC5	66598632;0;A;C;0.01515151515151515151515151515;7.37980802149587;intronic,gene-GPC5	66609443;0;T;C;0.01219512195121951219512195122;9.97961343949692;intronic,gene-GPC5	66344072;0;T;C;0.03424657534246575342465753425;5.40813502464985;intronic,gene-GPC5	66598486;0;G;A;0.015;7.41837035223883;intronic,gene-GPC5	66598553;0;T;C;0.01515151515151515151515151515;7.40552999077386;intronic,gene-GPC5	66598592;0;G;A;0.01546391752577319587628865979;7.35588562747214;intronic,gene-GPC5	66598620;0;A;G;0.015625;7.5169842939217;intronic,gene-GPC5	66598629;0;G;T;0.015625;7.42658470894329;intronic,gene-GPC5	66598632;0;A;C;0.01515151515151515151515151515;7.37980802149587;intronic,gene-GPC5	66609443;0;T;C;0.01219512195121951219512195122;9.97961343949692;intronic,gene-GPC5	66344072;0;T;C;0.03424657534246575342465753425;5.40813502464985;intronic,gene-GPC5	66598486;0;G;A;0.015;7.41837035223883;intronic,gene-GPC5	66598553;0;T;C;0.01515151515151515151515151515;7.40552999077386;intronic,gene-GPC5	66598592;0;G;A;0.01546391752577319587628865979;7.35588562747214;intronic,gene-GPC5	66598620;0;A;G;0.015625;7.5169842939217;intronic,gene-GPC5	66598629;0;G;T;0.015625;7.42658470894329;intronic,gene-GPC5	66598632;0;A;C;0.01515151515151515151515151515;7.37980802149587;intronic,gene-GPC5	66609443;0;T;C;0.01219512195121951219512195122;9.97961343949692;intronic,gene-GPC5
249	NC_037339.1	69755679	69775679	20001	1	69765679	A	G	0.0206186	7.3593	intergenic(gene-LOC515333(dist=92369),gene-LOC104973089(dist=27041))
250	NC_037339.1	71421037	71441037	20001	1	71431037	C	A	0.03125	6.44434	intergenic(gene-LOC107131273(dist=30601),gene-LOC107131218(dist=100550))
251	NC_037339.1	71865498	71885498	20001	1	71875498	G	A	0.0481928	5.31648	intergenic(gene-LOC100337053(dist=33020),gene-LOC100337076(dist=96363))
252	NC_037339.1	75821934	75848162	26229	3	75838162	C	T	0.0519481	5.88559	intronic(gene-DOCK9)	gene-DOCK9	sp|Q9BZ29|DOCK9_HUMAN Dedicator of cytokinesis protein 9 OS=Homo sapiens OX=9606 GN=DOCK9 PE=1 SV=2//0	75682616	76005537	322922	0	3	75831934;0;C;T;0.03398058252427184466019417476;5.15128025919557;intronic,gene-DOCK9	75837988;0;A;G;0.03378378378378378378378378378;5.54406361456915;intronic,gene-DOCK9	75838162;0;C;T;0.05194805194805194805194805195;5.8855922010322;intronic,gene-DOCK9
253	NC_037339.1	78115664	78136004	20341	2	78126004	T	G	0.0294118	5.62636	intronic(gene-ITGBL1)	gene-FGF14	sp|P70379|FGF14_MOUSE Fibroblast growth factor 14 OS=Mus musculus OX=10090 GN=Fgf14 PE=2 SV=1//9.93944e-120	78130314	78765008	634695	-4310	6	78125664;-4650;T;G;0.02808988764044943820224719101;5.55445043721126;intronic,gene-ITGBL1	78126004;-4310;T;G;0.02941176470588235294117647059;5.62635785546304;intronic,gene-ITGBL1	78575911;0;C;T;0.01333333333333333333333333333;10.2827793328304;intronic,gene-FGF14	78125664;-4650;T;G;0.02808988764044943820224719101;5.55445043721126;intronic,gene-ITGBL1	78126004;-4310;T;G;0.02941176470588235294117647059;5.62635785546304;intronic,gene-ITGBL1	78575911;0;C;T;0.01333333333333333333333333333;10.2827793328304;intronic,gene-FGF14
253	NC_037339.1	78115664	78136004	20341	2	78126004	T	G	0.0294118	5.62636	intronic(gene-ITGBL1)	gene-ITGBL1	sp|O95965|ITGBL_HUMAN Integrin beta-like protein 1 OS=Homo sapiens OX=9606 GN=ITGBL1 PE=2 SV=1//0	77891049	78126514	235466	0	2	78125664;0;T;G;0.02808988764044943820224719101;5.55445043721126;intronic,gene-ITGBL1	78126004;0;T;G;0.02941176470588235294117647059;5.62635785546304;intronic,gene-ITGBL1
254	NC_037339.1	78565911	78585911	20001	1	78575911	C	T	0.0133333	10.2828	intronic(gene-FGF14)	gene-FGF14	sp|P70379|FGF14_MOUSE Fibroblast growth factor 14 OS=Mus musculus OX=10090 GN=Fgf14 PE=2 SV=1//9.93944e-120	78130314	78765008	634695	0	6	78125664;-4650;T;G;0.02808988764044943820224719101;5.55445043721126;intronic,gene-ITGBL1	78126004;-4310;T;G;0.02941176470588235294117647059;5.62635785546304;intronic,gene-ITGBL1	78575911;0;C;T;0.01333333333333333333333333333;10.2827793328304;intronic,gene-FGF14	78125664;-4650;T;G;0.02808988764044943820224719101;5.55445043721126;intronic,gene-ITGBL1	78126004;-4310;T;G;0.02941176470588235294117647059;5.62635785546304;intronic,gene-ITGBL1	78575911;0;C;T;0.01333333333333333333333333333;10.2827793328304;intronic,gene-FGF14
255	NC_037339.1	79254730	79274761	20032	2	79264730	C	T	0.129213	5.21404	intergenic(gene-METTL21E(dist=135733),gene-SLC10A2(dist=5842))	gene-SLC10A2	sp|P70172|NTCP2_MOUSE Ileal sodium/bile acid cotransporter OS=Mus musculus OX=10090 GN=Slc10a2 PE=1 SV=2//2.8705e-164	79245355	79290699	45345	0	2	79264730;0;C;T;0.1292134831460674157303370787;5.21404032536021;intergenic,gene-METTL21E(dist=135733),gene-SLC10A2(dist=5842)	79264761;0;G;C;0.1318681318681318681318681319;5.16480049049269;intergenic,gene-METTL21E(dist=135764),gene-SLC10A2(dist=5811)
256	NC_037339.1	79293918	79314064	20147	2	79304064	C	G	0.153061	6.84194	intergenic(gene-SLC10A2(dist=13367),NONE(dist=NONE))
257	NC_037339.1	79716999	79736999	20001	1	79726999	C	T	0.0454545	8.00588	intergenic(gene-SLC10A2(dist=436302),NONE(dist=NONE))
258	NC_037339.1	80476372	80496372	20001	1	80486372	T	C	0.0214286	7.17407	intergenic(gene-SLC10A2(dist=1195675),gene-EFNB2(dist=1752992))
259	NC_037339.1	82534299	82554299	20001	1	82544299	A	G	0.0214286	6.75146	intergenic(gene-LOC112449086(dist=209583),gene-FAM155A(dist=259093))
260	NC_037340.1	1971308	1991308	20001	1	1981308	G	A	0.0164835	7.26587	intergenic(gene-PLCB1(dist=184896),gene-PLCB4(dist=39777))
261	NC_037340.1	3367954	3387954	20001	1	3377954	A	G	0.03125	5.67558	intergenic(gene-ANKEF1(dist=98198),gene-SNAP25(dist=100052))
262	NC_037340.1	7821614	7841614	20001	1	7831614	G	T	0.0138889	5.93738	intronic(gene-MACROD2)	gene-MACROD2	sp|Q3UYG8|MACD2_MOUSE O-acetyl-ADP-ribose deacetylase MACROD2 OS=Mus musculus OX=10090 GN=Macrod2 PE=1 SV=1//0	7552581	9879015	2326435	0	1	7831614;0;G;T;0.01388888888888888888888888889;5.93738041614566;intronic,gene-MACROD2
263	NC_037340.1	47071860	47091860	20001	1	47081860	G	A	0.0164835	7.10275	intergenic(gene-PRNP(dist=21692),gene-PRND(dist=4147))	gene-PRND	sp|Q9GK16|PRND_BOVIN Prion-like protein doppel OS=Bos taurus OX=9913 GN=PRND PE=2 SV=1//3.26606e-119	47086007	47091045	5039	-4147	1	47081860;-4147;G;A;0.01648351648351648351648351648;7.10275487095451;intergenic,gene-PRNP(dist=21692),gene-PRND(dist=4147)
264	NC_037340.1	77702178	77722178	20001	1	77712178	G	A	0.0147059	7.64865	intronic(gene-RUM1)	gene-RUM1	sp|P60509|ERB1_HUMAN Endogenous retrovirus group PABLB member 1 Env polyprotein OS=Homo sapiens OX=9606 GN=ERVPABLB-1 PE=2 SV=1//1.50539e-79	77678234	77719912	41679	0	1	77712178;0;G;A;0.01470588235294117647058823529;7.64865000151491;intronic,gene-RUM1
265	NC_037340.1	82982464	83002464	20001	1	82992464	T	C	0.0448718	5.06159	intergenic(gene-DOK5(dist=947936),gene-CBLN4(dist=258415))
266	NC_037341.1	13775651	13795651	20001	1	13785651	G	T	0.0181818	6.13757	intergenic(gene-MYC(dist=1126035),gene-LOC112449613(dist=1260))	gene-LOC101907803	no	13733801	13831147	97347	0	1	13785651;0;G;T;0.01818181818181818181818181818;6.13756644971465;intergenic,gene-MYC(dist=1126035),gene-LOC112449613(dist=1260)
266	NC_037341.1	13775651	13795651	20001	1	13785651	G	T	0.0181818	6.13757	intergenic(gene-MYC(dist=1126035),gene-LOC112449613(dist=1260))	gene-LOC112449613	sp|O08679|MARK2_RAT Serine/threonine-protein kinase MARK2 OS=Rattus norvegicus OX=10116 GN=Mark2 PE=1 SV=1//4.10958e-104	13786911	13789723	2813	-1260	1	13785651;-1260;G;T;0.01818181818181818181818181818;6.13756644971465;intergenic,gene-MYC(dist=1126035),gene-LOC112449613(dist=1260)
267	NC_037341.1	30400666	30420666	20001	1	30410666	A	G	0.163366	5.42068	intronic(gene-DNAJC5B)	gene-DNAJC5B	sp|Q2KIJ8|DNJ5B_BOVIN DnaJ homolog subfamily C member 5B OS=Bos taurus OX=9913 GN=DNAJC5B PE=2 SV=1//4.61533e-127	30355116	30448383	93268	0	1	30410666;0;A;G;0.1633663366336633663366336634;5.420679859935;intronic,gene-DNAJC5B
268	NC_037341.1	32142733	32162733	20001	1	32152733	G	A	0.0448718	5.36004	intronic(gene-PREX2)	gene-PREX2	sp|Q70Z35|PREX2_HUMAN Phosphatidylinositol 3,4,5-trisphosphate-dependent Rac exchanger 2 protein OS=Homo sapiens OX=9606 GN=PREX2 PE=2 SV=1//0	31977415	32270936	293522	0	1	32152733;0;G;A;0.04487179487179487179487179487;5.36004032785124;intronic,gene-PREX2
269	NC_037341.1	50807589	50827589	20001	1	50817589	T	G	0.0123457	11.9493	intergenic(gene-CSMD3(dist=10585),gene-LOC112449555(dist=408437))
270	NC_037341.1	58857443	58877443	20001	1	58867443	T	C	0.0507246	5.40061	intronic(gene-ZFPM2)	gene-ZFPM2	sp|Q8WW38|FOG2_HUMAN Zinc finger protein ZFPM2 OS=Homo sapiens OX=9606 GN=ZFPM2 PE=1 SV=3//0	58818915	59343548	524634	0	1	58867443;0;T;C;0.05072463768115942028985507246;5.40060966236408;intronic,gene-ZFPM2
271	NC_037341.1	77391928	77411928	20001	1	77401928	A	C	0.0170455	6.9991	intronic(gene-E2F5)	gene-C14H8orf59	sp|Q0VG62|CH059_MOUSE Uncharacterized protein C8orf59 homolog OS=Mus musculus OX=10090 PE=1 SV=1//6.6689e-47	77391690	77396788	5099	5140	1	77401928;5140;A;C;0.01704545454545454545454545455;6.9991023729922;intronic,gene-E2F5
271	NC_037341.1	77391928	77411928	20001	1	77401928	A	C	0.0170455	6.9991	intronic(gene-E2F5)	gene-E2F5	sp|Q15329|E2F5_HUMAN Transcription factor E2F5 OS=Homo sapiens OX=9606 GN=E2F5 PE=1 SV=1//9.08987e-165	77396772	77433182	36411	0	1	77401928;0;A;C;0.01704545454545454545454545455;6.9991023729922;intronic,gene-E2F5
272	NC_037342.1	3490922	3510922	20001	1	3500922	G	A	0.0189873	6.49873	intergenic(gene-CASP4(dist=231232),gene-PDGFD(dist=758509))
273	NC_037342.1	5331362	5351362	20001	1	5341362	G	A	0.0119048	8.52368	intronic(gene-DYNC2H1)	gene-DYNC2H1	sp|Q8NCM8|DYHC2_HUMAN Cytoplasmic dynein 2 heavy chain 1 OS=Homo sapiens OX=9606 GN=DYNC2H1 PE=1 SV=4//0	5057128	5452161	395034	0	1	5341362;0;G;A;0.01190476190476190476190476190;8.52367785804597;intronic,gene-DYNC2H1
274	NC_037342.1	17568171	17588171	20001	1	17578171	C	A	0.02	9.35378	intergenic(gene-RAB39A(dist=45043),gene-CUL5(dist=13229))
275	NC_037342.1	37938930	37959062	20133	2	37948930	T	C	0.0208333	6.95203	intronic(gene-PDE3B)	gene-PDE3B	sp|Q13370|PDE3B_HUMAN cGMP-inhibited 3&apos;,5&apos;-cyclic phosphodiesterase B OS=Homo sapiens OX=9606 GN=PDE3B PE=1 SV=2//0	37933483	38095487	162005	0	2	37948930;0;T;C;0.02083333333333333333333333333;6.95203470556258;intronic,gene-PDE3B	37949062;0;T;C;0.02083333333333333333333333333;6.95203470556258;intronic,gene-PDE3B
276	NC_037342.1	38267133	38287133	20001	1	38277133	C	T	0.0257732	5.30051	intergenic(gene-COPB1(dist=9417),gene-RRAS2(dist=82875))	gene-COPB1	sp|A0JN39|COPB_BOVIN Coatomer subunit beta OS=Bos taurus OX=9913 GN=COPB1 PE=1 SV=1//0	38233088	38267716	34629	9417	1	38277133;9417;C;T;0.02577319587628865979381443299;5.3005068991091;intergenic,gene-COPB1(dist=9417),gene-RRAS2(dist=82875)
277	NC_037342.1	54955789	54975789	20001	1	54965789	G	A	0.02	7.32147	intergenic(gene-LOC785379(dist=10194),gene-MOGAT2-2(dist=18251))
278	NC_037342.1	63139985	63159985	20001	1	63149985	T	C	0.0208333	5.45041	intronic(gene-WT1)	gene-WT1	sp|P19544|WT1_HUMAN Wilms tumor protein OS=Homo sapiens OX=9606 GN=WT1 PE=1 SV=2//0	63117578	63168740	51163	0	1	63149985;0;T;C;0.02083333333333333333333333333;5.45041475636947;intronic,gene-WT1
279	NC_037342.1	63217503	63237721	20219	2	63227503	A	G	0.0164835	6.99922	intergenic(gene-WT1(dist=58763),gene-EIF3M(dist=71328))
280	NC_037342.1	75179875	75199875	20001	1	75189875	T	C	0.0210526	6.5198	intergenic(gene-TP53I11(dist=168044),gene-PRDM11(dist=5477))	gene-PRDM11	sp|Q9NQV5|PRD11_HUMAN PR domain-containing protein 11 OS=Homo sapiens OX=9606 GN=PRDM11 PE=1 SV=2//0	75195352	75291489	96138	-5477	1	75189875;-5477;T;C;0.02105263157894736842105263158;6.51979809970964;intergenic,gene-TP53I11(dist=168044),gene-PRDM11(dist=5477)
281	NC_037342.1	75578594	75598594	20001	1	75588594	G	T	0.05	6.87688	intergenic(gene-SYT13(dist=248896),gene-LOC112441655(dist=77238))	gene-LOC107133190	no	75583331	75617314	33984	0	1	75588594;0;G;T;0.05;6.87688238154858;intergenic,gene-SYT13(dist=248896),gene-LOC112441655(dist=77238)
282	NC_037342.1	83932175	83952175	20001	1	83942175	G	A	0.015625	7.71669	intergenic(gene-LOC100271685(dist=8197),gene-OR4A15(dist=212902))	gene-LOC100271685	sp|Q9NXJ0|M4A12_HUMAN Membrane-spanning 4-domains subfamily A member 12 OS=Homo sapiens OX=9606 GN=MS4A12 PE=1 SV=2//1.81419e-07	83907129	83933978	26850	8197	1	83942175;8197;G;A;0.015625;7.71668678312465;intergenic,gene-LOC100271685(dist=8197),gene-OR4A15(dist=212902)
283	NC_037343.1	8482248	8502285	20038	4	8492285	G	C	0.0942029	6.29058	intergenic(gene-LOC112441816(dist=1469112),gene-LOC789494(dist=425338))
284	NC_037343.1	14943898	14963898	20001	1	14953898	T	C	0.0285714	6.70333	intergenic(gene-RGS18(dist=1802348),gene-BRINP3(dist=188038))
285	NC_037343.1	21012235	21032235	20001	1	21022235	G	C	0.0779221	6.87395	intronic(gene-GPATCH2)	gene-GPATCH2	sp|Q9NW75|GPTC2_HUMAN G patch domain-containing protein 2 OS=Homo sapiens OX=9606 GN=GPATCH2 PE=1 SV=1//0	20928449	21125775	197327	0	1	21022235;0;G;C;0.07792207792207792207792207792;6.87394818278898;intronic,gene-GPATCH2
286	NC_037343.1	23771634	23791634	20001	1	23781634	C	T	0.0265957	5.75573	intergenic(gene-RAB3GAP2(dist=46216),gene-MARK1(dist=235298))
287	NC_037343.1	24645835	24665875	20041	3	24655835	T	C	0.020202	8.41508	intergenic(gene-HLX(dist=299239),gene-DUSP10(dist=530365))
288	NC_037343.1	25364257	25384257	20001	1	25374257	T	G	0.0217391	5.35879	intergenic(gene-DUSP10(dist=146950),gene-HHIPL2(dist=636148))
289	NC_037343.1	37322263	37342350	20088	2	37332263	C	T	0.0212766	5.97792	intergenic(gene-SELP(dist=47212),gene-SELL(dist=7866))	gene-LOC112441828	no	37311571	37329603	18033	2660	2	37332263;2660;C;T;0.02127659574468085106382978723;5.97791697451982;intergenic,gene-SELP(dist=47212),gene-SELL(dist=7866)	37332350;2747;A;G;0.02127659574468085106382978723;5.9004951145538;intergenic,gene-SELP(dist=47299),gene-SELL(dist=7779)
289	NC_037343.1	37322263	37342350	20088	2	37332263	C	T	0.0212766	5.97792	intergenic(gene-SELP(dist=47212),gene-SELL(dist=7866))	gene-SELL	sp|P98131|LYAM1_BOVIN L-selectin OS=Bos taurus OX=9913 GN=SELL PE=2 SV=1//0	37340129	37365774	25646	-7866	2	37332263;-7866;C;T;0.02127659574468085106382978723;5.97791697451982;intergenic,gene-SELP(dist=47212),gene-SELL(dist=7866)	37332350;-7779;A;G;0.02127659574468085106382978723;5.9004951145538;intergenic,gene-SELP(dist=47299),gene-SELL(dist=7779)
290	NC_037343.1	38516496	38536496	20001	1	38526496	C	G	0.101449	6.15916	intronic(gene-MROH9)	gene-MROH9	sp|Q5TGP6|MROH9_HUMAN Maestro heat-like repeat-containing protein family member 9 OS=Homo sapiens OX=9606 GN=MROH9 PE=2 SV=1//0	38519533	38602282	82750	0	1	38526496;0;C;G;0.1014492753623188405797101449;6.15915836196992;intronic,gene-MROH9
291	NC_037343.1	39051553	39071553	20001	1	39061553	G	A	0.0185185	9.1302	exon,nonsynonymous(gene-PRRC2C:rna-XM_024976106.1:exon25:c.G6835A:p.V2279I,gene-PRRC2C:rna-XM_024976101.1:exon25:c.G6847A:p.V2283I,gene-PRRC2C:rna-XM_024976100.1:exon25:c.G6850A:p.V2284I,gene-PRRC2C:rna-XM_024976111.1:exon25:c.G6850A:p.V2284I,gene-PRRC2C:rna-XM_024976104.1:exon26:c.G6844A:p.V2282I,gene-PRRC2C:rna-XM_024976105.1:exon25:c.G6850A:p.V2284I,gene-PRRC2C:rna-XM_024976110.1:exon25:c.G684…	gene-PRRC2C	sp|Q9Y520|PRC2C_HUMAN Protein PRRC2C OS=Homo sapiens OX=9606 GN=PRRC2C PE=1 SV=4//1.55338e-27	38985133	39080464	95332	0	1	39061553;0;G;A;0.01851851851851851851851851852;9.13020394687917;exon,nonsynonymous(gene-PRRC2C:rna-XM_024976106.1:exon25:c.G6835A:p.V2279I,gene-PRRC2C:rna-XM_024976101.1:exon25:c.G6847A:p.V2283I,gene-PRRC2C:rna-XM_024976100.1:exon25:c.G6850A:p.V2284I,gene-PRRC2C:rna-XM_024976111.1:exon25:c.G6850A:p.V2284I,gene-PRRC2C:rna-XM_024976104.1:exon26:c.G6844A:p.V2282I,gene-PRRC2C:rna-XM_024976105.1:exon2…
292	NC_037343.1	54614965	54634965	20001	1	54624965	G	T	0.0517241	9.91235	intergenic(gene-LOC617709(dist=33463),gene-LOC530538(dist=13185))
293	NC_037343.1	69724844	69744845	20002	2	69734845	C	T	0.0914634	5.25328	intergenic(gene-PROX1(dist=148746),gene-RPS6KC1(dist=613979))
294	NC_037343.1	69743595	69763654	20060	3	69753629	G	A	0.0632911	6.88853	intergenic(gene-PROX1(dist=167530),gene-RPS6KC1(dist=595195))
295	NC_037344.1	7808800	7828800	20001	1	7818800	A	T	0.0194805	6.04617	intergenic(gene-DCLK2(dist=63510),gene-IQCM(dist=224617))
296	NC_037344.1	11125207	11145207	20001	1	11135207	A	G	0.0494505	7.75555	intergenic(gene-EDNRA(dist=465349),gene-TTC29(dist=195205))
297	NC_037344.1	16957231	16977258	20028	2	16967258	G	C	0.045977	7.49515	intergenic(gene-RNF150(dist=47939),gene-TBC1D9(dist=46878))
298	NC_037344.1	19560352	19580352	20001	1	19570352	A	C	0.0117647	13.6331	intergenic(gene-SLC7A11(dist=68082),gene-PCDH18(dist=717532))
299	NC_037344.1	37777859	37797859	20001	1	37787859	A	C	0.0180723	6.53717	intergenic(gene-FSTL5(dist=596798),gene-RAPGEF2(dist=1845383))
300	NC_037344.1	38656441	38676441	20001	1	38666441	T	G	0.0277778	5.79279	intergenic(gene-FSTL5(dist=1475380),gene-RAPGEF2(dist=966801))
301	NC_037344.1	53891669	53911676	20008	2	53901669	T	C	0.0135135	6.54294	intronic(gene-CAMKK2)	gene-CAMKK2	sp|Q96RR4|KKCC2_HUMAN Calcium/calmodulin-dependent protein kinase kinase 2 OS=Homo sapiens OX=9606 GN=CAMKK2 PE=1 SV=2//0	53870708	53923317	52610	0	2	53901669;0;T;C;0.01351351351351351351351351351;6.54294207674967;intronic,gene-CAMKK2	53901676;0;C;T;0.01339285714285714285714285714;6.52053972040101;intronic,gene-CAMKK2
302	NC_037344.1	60827228	60847228	20001	1	60837228	T	C	0.0154639	9.20692	intergenic(gene-RBM19(dist=94660),gene-LHX5(dist=144680))
303	NC_037344.1	67995208	68015299	20092	2	68005208	G	A	0.0103093	10.4522	intronic(gene-CHEK2)	gene-CHEK2	sp|O96017|CHK2_HUMAN Serine/threonine-protein kinase Chk2 OS=Homo sapiens OX=9606 GN=CHEK2 PE=1 SV=1//1.36947e-28	67974127	68012677	38551	0	2	68005208;0;G;A;0.01030927835051546391752577320;10.4521961375762;intronic,gene-CHEK2	68005299;0;T;C;0.01030927835051546391752577320;10.4381875047375;intronic,gene-CHEK2
303	NC_037344.1	67995208	68015299	20092	2	68005208	G	A	0.0103093	10.4522	intronic(gene-CHEK2)	gene-HSCB	sp|Q8IWL3|HSC20_HUMAN Iron-sulfur cluster co-chaperone protein HscB, mitochondrial OS=Homo sapiens OX=9606 GN=HSCB PE=1 SV=3//1.2296e-84	68012823	68023738	10916	-7615	2	68005208;-7615;G;A;0.01030927835051546391752577320;10.4521961375762;intronic,gene-CHEK2	68005299;-7524;T;C;0.01030927835051546391752577320;10.4381875047375;intronic,gene-CHEK2
304	NC_037344.1	68248398	68268398	20001	1	68258398	A	C	0.0301205	7.98817	upstream(gene-ZNRF3)	gene-ZNRF3	sp|Q9ULT6|ZNRF3_HUMAN E3 ubiquitin-protein ligase ZNRF3 OS=Homo sapiens OX=9606 GN=ZNRF3 PE=1 SV=3//0	68259296	68404299	145004	-898	1	68258398;-898;A;C;0.03012048192771084337349397590;7.98817252337968;upstream,gene-ZNRF3
305	NC_037344.1	69498635	69518635	20001	1	69508635	T	A	0.0316456	5.21565	intronic(gene-LOC101906447)	gene-LOC101906447	sp|A6QNK1|G3ST1_BOVIN Galactosylceramide sulfotransferase OS=Bos taurus OX=9913 GN=GAL3ST1 PE=2 SV=1//0	69491809	69509247	17439	0	1	69508635;0;T;A;0.03164556962025316455696202532;5.21564600242342;intronic,gene-LOC101906447
305	NC_037344.1	69498635	69518635	20001	1	69508635	T	A	0.0316456	5.21565	intronic(gene-LOC101906447)	gene-SEC14L6	sp|B5MCN3|S14L6_HUMAN Putative SEC14-like protein 6 OS=Homo sapiens OX=9606 GN=SEC14L6 PE=5 SV=1//0	69518521	69528749	10229	-9886	1	69508635;-9886;T;A;0.03164556962025316455696202532;5.21564600242342;intronic,gene-LOC101906447
306	NC_037345.1	19070858	19090858	20001	1	19080858	T	G	0.0178571	5.50212	intergenic(gene-SNX20(dist=6611),gene-NOD2(dist=4766))	gene-NOD2	sp|Q6E804|NOD2_BOVIN Nucleotide-binding oligomerization domain-containing protein 2 OS=Bos taurus OX=9913 GN=NOD2 PE=2 SV=1//0	19085624	19119730	34107	-4766	1	19080858;-4766;T;G;0.01785714285714285714285714286;5.50212174984166;intergenic,gene-SNX20(dist=6611),gene-NOD2(dist=4766)
306	NC_037345.1	19070858	19090858	20001	1	19080858	T	G	0.0178571	5.50212	intergenic(gene-SNX20(dist=6611),gene-NOD2(dist=4766))	gene-SNX20	sp|Q2T9W1|SNX20_BOVIN Sorting nexin-20 OS=Bos taurus OX=9913 GN=SNX20 PE=2 SV=1//0	19062927	19074247	11321	6611	1	19080858;6611;T;G;0.01785714285714285714285714286;5.50212174984166;intergenic,gene-SNX20(dist=6611),gene-NOD2(dist=4766)
307	NC_037345.1	28173188	28193188	20001	1	28183188	T	C	0.0977011	5.1381	intergenic(gene-GOT2(dist=1711801),gene-LOC100139919(dist=1127320))
308	NC_037345.1	33145162	33165162	20001	1	33155162	T	G	0.0212766	5.43014	intergenic(gene-CDH11(dist=318117),gene-CDH5(dist=967559))
309	NC_037345.1	51640111	51660111	20001	1	51650111	G	A	0.047619	6.95133	intergenic(gene-BSP1(dist=27158),gene-LYPD3(dist=24148))	gene-TRNAA-AGC-8	no	51642909	51642980	72	7131	1	51650111;7131;G;A;0.04761904761904761904761904762;6.95133489132225;intergenic,gene-BSP1(dist=27158),gene-LYPD3(dist=24148)
310	NC_037345.1	62231693	62251693	20001	1	62241693	T	G	0.0131579	12.4562	intronic(gene-PTPRH)	gene-PTPRH	sp|Q9HD43|PTPRH_HUMAN Receptor-type tyrosine-protein phosphatase H OS=Homo sapiens OX=9606 GN=PTPRH PE=1 SV=4//1.96083e-25	62232768	62251855	19088	0	1	62241693;0;T;G;0.01315789473684210526315789474;12.4561882650127;intronic,gene-PTPRH
311	NC_037345.1	62705493	62725493	20001	1	62715493	A	C	0.116438	5.88404	intronic(gene-KIR3DS1,gene-LOC100852061)	gene-KIR3DS1	sp|Q9H7L2|KI3X1_HUMAN Putative killer cell immunoglobulin-like receptor-like protein KIR3DX1 OS=Homo sapiens OX=9606 GN=KIR3DX1 PE=5 SV=2//5.06762e-25	62585555	62740405	154851	0	1	62715493;0;A;C;0.1164383561643835616438356164;5.88403620620125;intronic,gene-KIR3DS1,gene-LOC100852061
311	NC_037345.1	62705493	62725493	20001	1	62715493	A	C	0.116438	5.88404	intronic(gene-KIR3DS1,gene-LOC100852061)	gene-LOC100852061	sp|P43629|KI3L1_HUMAN Killer cell immunoglobulin-like receptor 3DL1 OS=Homo sapiens OX=9606 GN=KIR3DL1 PE=1 SV=1//4.67673e-98	62714257	62724353	10097	0	1	62715493;0;A;C;0.1164383561643835616438356164;5.88403620620125;intronic,gene-KIR3DS1,gene-LOC100852061
312	NC_037345.1	62745432	62765670	20239	3	62755670	G	A	0.394444	6.2948	intronic(gene-KIR2DS1)	gene-KIR2DS1	sp|P43629|KI3L1_HUMAN Killer cell immunoglobulin-like receptor 3DL1 OS=Homo sapiens OX=9606 GN=KIR3DL1 PE=1 SV=1//6.41461e-89	62754403	62766895	12493	0	3	62755432;0;C;T;0.4044943820224719101123595506;6.08954828016809;intronic,gene-KIR2DS1	62755637;0;A;G;0.3977272727272727272727272727;6.22096036852632;intronic,gene-KIR2DS1	62755670;0;G;A;0.3944444444444444444444444444;6.2948000341568;intronic,gene-KIR2DS1
313	NC_037345.1	65328334	65348334	20001	1	65338334	T	C	0.02	9.13288	intergenic(gene-LOC100139325(dist=8191),gene-LOC789960(dist=2319))	gene-LOC100139325	sp|A8MQ14|ZN850_HUMAN Zinc finger protein 850 OS=Homo sapiens OX=9606 GN=ZNF850 PE=3 SV=2//6.7198e-108	65312494	65330143	17650	8191	1	65338334;8191;T;C;0.02;9.1328822098627;intergenic,gene-LOC100139325(dist=8191),gene-LOC789960(dist=2319)
313	NC_037345.1	65328334	65348334	20001	1	65338334	T	C	0.02	9.13288	intergenic(gene-LOC100139325(dist=8191),gene-LOC789960(dist=2319))	gene-LOC789960	sp|Q8TF45|ZN418_HUMAN Zinc finger protein 418 OS=Homo sapiens OX=9606 GN=ZNF418 PE=1 SV=2//1.34976e-66	65340653	65367425	26773	-2319	1	65338334;-2319;T;C;0.02;9.1328822098627;intergenic,gene-LOC100139325(dist=8191),gene-LOC789960(dist=2319)
314	NC_037346.1	7183503	7203503	20001	1	7193503	A	T	0.011236	10.4971	intronic(gene-LOC527335)	gene-LOC527335	sp|Q8N957|ANKF1_HUMAN Ankyrin repeat and fibronectin type-III domain-containing protein 1 OS=Homo sapiens OX=9606 GN=ANKFN1 PE=2 SV=2//0	6925124	7280048	354925	0	1	7193503;0;A;T;0.01123595505617977528089887640;10.4971096066079;intronic,gene-LOC527335
315	NC_037346.1	7498597	7518597	20001	1	7508597	C	A	0.0197368	7.44294	intergenic(gene-NOG(dist=118159),gene-C19H17orf67(dist=99293))
316	NC_037346.1	12332295	12352295	20001	1	12342295	T	G	0.0136364	9.89273	intronic(gene-PPM1D)	gene-PPM1D	sp|O15297|PPM1D_HUMAN Protein phosphatase 1D OS=Homo sapiens OX=9606 GN=PPM1D PE=1 SV=1//0	12298848	12359979	61132	0	1	12342295;0;T;G;0.01363636363636363636363636364;9.89272556954906;intronic,gene-PPM1D
317	NC_037346.1	14220724	14240863	20140	3	14230863	T	C	0.0170455	7.59351	intronic(gene-LOC515676)	gene-LOC515676	sp|P62810|WFD18_MOUSE WAP four-disulfide core domain protein 18 OS=Mus musculus OX=10090 GN=Wfdc18 PE=3 SV=1//1.57616e-10	14200464	14234501	34038	0	3	14230724;0;C;T;0.01704545454545454545454545455;7.56879904636062;intronic,gene-LOC515676	14230853;0;G;A;0.01666666666666666666666666667;7.51908328645638;intronic,gene-LOC515676	14230863;0;T;C;0.01704545454545454545454545455;7.59351176769907;intronic,gene-LOC515676
318	NC_037346.1	33430203	33450203	20001	1	33440203	A	C	0.0357143	5.19792	intronic(gene-NCOR1)	gene-NCOR1	sp|O75376|NCOR1_HUMAN Nuclear receptor corepressor 1 OS=Homo sapiens OX=9606 GN=NCOR1 PE=1 SV=2//0	33326492	33442361	115870	0	1	33440203;0;A;C;0.03571428571428571428571428571;5.19792094884354;intronic,gene-NCOR1
318	NC_037346.1	33430203	33450203	20001	1	33440203	A	C	0.0357143	5.19792	intronic(gene-NCOR1)	gene-TTC19	sp|Q6DKK2|TTC19_HUMAN Tetratricopeptide repeat protein 19, mitochondrial OS=Homo sapiens OX=9606 GN=TTC19 PE=1 SV=4//1.32963e-142	33443127	33472831	29705	-2924	1	33440203;-2924;A;C;0.03571428571428571428571428571;5.19792094884354;intronic,gene-NCOR1
319	NC_037346.1	54355842	54375842	20001	1	54365842	C	T	0.027027	7.42292	intergenic(gene-TNRC6C(dist=240525),gene-SEPT9(dist=131171))
320	NC_037347.1	5244350	5264350	20001	1	5254350	A	G	0.0151515	5.24837	intergenic(gene-STC2(dist=243225),gene-BOD1(dist=65166))
321	NC_037347.1	19235356	19255356	20001	1	19245356	G	A	0.0113636	10.8226	intronic(gene-PDE4D)	gene-PDE4D	sp|Q08499|PDE4D_HUMAN cAMP-specific 3&apos;,5&apos;-cyclic phosphodiesterase 4D OS=Homo sapiens OX=9606 GN=PDE4D PE=1 SV=2//0	18742880	20317769	1574890	0	1	19245356;0;G;A;0.01136363636363636363636363636;10.8226332110692;intronic,gene-PDE4D
322	NC_037347.1	22250644	22270644	20001	1	22260644	T	G	0.0189873	6.18618	intergenic(gene-GPBP1(dist=178145),gene-MIER3(dist=18702))
323	NC_037347.1	30721049	30741049	20001	1	30731049	A	G	0.0189873	8.12069	intergenic(gene-FGF10(dist=129297),gene-LOC614206(dist=380243))
324	NC_037347.1	33286128	33306128	20001	1	33296128	C	T	0.020202	6.7084	intergenic(gene-PLCXD3(dist=77395),gene-C6(dist=11349))
325	NC_037347.1	33305658	33327961	22304	3	33315753	A	G	0.0116279	10.3091	intronic(gene-C6)	gene-C6	sp|Q29RU4|CO6_BOVIN Complement component C6 OS=Bos taurus OX=9913 GN=C6 PE=2 SV=1//0	33307477	33392975	85499	0	3	33315658;0;G;A;0.01785714285714285714285714286;8.39758164647088;intronic,gene-C6	33315753;0;A;G;0.01162790697674418604651162791;10.3090525318421;intronic,gene-C6	33317961;0;T;C;0.01851851851851851851851851852;6.17916254490871;intronic,gene-C6
326	NC_037347.1	33641796	33661796	20001	1	33651796	A	G	0.010989	10.2224	intergenic(gene-CARD6(dist=11889),gene-RPL37(dist=1943))	gene-LOC112443039	no	33656058	33656139	82	-4262	1	33651796;-4262;A;G;0.01098901098901098901098901099;10.22242674573;intergenic,gene-CARD6(dist=11889),gene-RPL37(dist=1943)
326	NC_037347.1	33641796	33661796	20001	1	33651796	A	G	0.010989	10.2224	intergenic(gene-CARD6(dist=11889),gene-RPL37(dist=1943))	gene-RPL37	sp|P61928|RL37_RAT 60S ribosomal protein L37 OS=Rattus norvegicus OX=10116 GN=Rpl37 PE=1 SV=2//9.63502e-57	33653739	33656336	2598	-1943	1	33651796;-1943;A;G;0.01098901098901098901098901099;10.22242674573;intergenic,gene-CARD6(dist=11889),gene-RPL37(dist=1943)
327	NC_037347.1	33722338	33742338	20001	1	33732338	G	A	0.0266667	8.21496	exon,nonsynonymous(gene-TTC33:rna-XM_005221549.4:exon5:c.G577A:p.V193I,gene-TTC33:rna-XM_005221551.4:exon5:c.G577A:p.V193I,gene-TTC33:rna-XM_024981310.1:exon5:c.G577A:p.V193I,gene-TTC33:rna-XM_005221550.4:exon5:c.G577A:p.V193I,gene-TTC33:rna-NM_001192705.1:exon5:c.G577A:p.V193I,)	gene-LOC104975270	no	33724336	33742331	17996	0	1	33732338;0;G;A;0.02666666666666666666666666667;8.21496423205247;exon,nonsynonymous(gene-TTC33:rna-XM_005221549.4:exon5:c.G577A:p.V193I,gene-TTC33:rna-XM_005221551.4:exon5:c.G577A:p.V193I,gene-TTC33:rna-XM_024981310.1:exon5:c.G577A:p.V193I,gene-TTC33:rna-XM_005221550.4:exon5:c.G577A:p.V193I,gene-TTC33:rna-NM_001192705.1:exon5:c.G577A:p.V193I,)
327	NC_037347.1	33722338	33742338	20001	1	33732338	G	A	0.0266667	8.21496	exon,nonsynonymous(gene-TTC33:rna-XM_005221549.4:exon5:c.G577A:p.V193I,gene-TTC33:rna-XM_005221551.4:exon5:c.G577A:p.V193I,gene-TTC33:rna-XM_024981310.1:exon5:c.G577A:p.V193I,gene-TTC33:rna-XM_005221550.4:exon5:c.G577A:p.V193I,gene-TTC33:rna-NM_001192705.1:exon5:c.G577A:p.V193I,)	gene-TTC33	sp|Q6PID6|TTC33_HUMAN Tetratricopeptide repeat protein 33 OS=Homo sapiens OX=9606 GN=TTC33 PE=1 SV=2//6.74815e-166	33708356	33737405	29050	0	1	33732338;0;G;A;0.02666666666666666666666666667;8.21496423205247;exon,nonsynonymous(gene-TTC33:rna-XM_005221549.4:exon5:c.G577A:p.V193I,gene-TTC33:rna-XM_005221551.4:exon5:c.G577A:p.V193I,gene-TTC33:rna-XM_024981310.1:exon5:c.G577A:p.V193I,gene-TTC33:rna-XM_005221550.4:exon5:c.G577A:p.V193I,gene-TTC33:rna-NM_001192705.1:exon5:c.G577A:p.V193I,)
328	NC_037348.1	9238349	9258349	20001	1	9248349	C	T	0.0804598	7.61227	intergenic(gene-ARRDC4(dist=499391),gene-NR2F2(dist=1314027))
329	NC_037348.1	13224680	13244680	20001	1	13234680	T	A	0.0379747	10.2995	intergenic(gene-MCTP2(dist=379467),gene-RGMA(dist=746848))
330	NC_037348.1	24263457	24283457	20001	1	24273457	C	T	0.0117647	9.33152	intronic(gene-ADAMTSL3)	gene-ADAMTSL3	sp|P82987|ATL3_HUMAN ADAMTS-like protein 3 OS=Homo sapiens OX=9606 GN=ADAMTSL3 PE=1 SV=4//1.92366e-10	24111437	24493260	381824	0	1	24273457;0;C;T;0.01176470588235294117647058824;9.33152089706741;intronic,gene-ADAMTSL3
331	NC_037348.1	51332232	51352232	20001	1	51342232	C	T	0.0135135	9.57508	intronic(gene-LRFN5)	gene-LRFN5	sp|Q96NI6|LRFN5_HUMAN Leucine-rich repeat and fibronectin type-III domain-containing protein 5 OS=Homo sapiens OX=9606 GN=LRFN5 PE=1 SV=2//0	51327699	51648271	320573	0	4	51342232;0;C;T;0.01351351351351351351351351351;9.57507869091067;intronic,gene-LRFN5	51643825;0;T;G;0.01388888888888888888888888889;11.2631209420107;intronic,gene-LRFN5	51342232;0;C;T;0.01351351351351351351351351351;9.57507869091067;intronic,gene-LRFN5	51643825;0;T;G;0.01388888888888888888888888889;11.2631209420107;intronic,gene-LRFN5
332	NC_037348.1	51633825	51653825	20001	1	51643825	T	G	0.0138889	11.2631	intronic(gene-LRFN5)	gene-LRFN5	sp|Q96NI6|LRFN5_HUMAN Leucine-rich repeat and fibronectin type-III domain-containing protein 5 OS=Homo sapiens OX=9606 GN=LRFN5 PE=1 SV=2//0	51327699	51648271	320573	0	4	51342232;0;C;T;0.01351351351351351351351351351;9.57507869091067;intronic,gene-LRFN5	51643825;0;T;G;0.01388888888888888888888888889;11.2631209420107;intronic,gene-LRFN5	51342232;0;C;T;0.01351351351351351351351351351;9.57507869091067;intronic,gene-LRFN5	51643825;0;T;G;0.01388888888888888888888888889;11.2631209420107;intronic,gene-LRFN5
333	NC_037348.1	56786598	56806598	20001	1	56796598	A	G	0.0212766	5.97428	intergenic(gene-ATXN3(dist=1970),gene-NDUFB1(dist=5218))	gene-ATXN3	sp|P54252|ATX3_HUMAN Ataxin-3 OS=Homo sapiens OX=9606 GN=ATXN3 PE=1 SV=5//0	56756943	56794633	37691	1965	1	56796598;1965;A;G;0.02127659574468085106382978723;5.97427683898153;intergenic,gene-ATXN3(dist=1970),gene-NDUFB1(dist=5218)
333	NC_037348.1	56786598	56806598	20001	1	56796598	A	G	0.0212766	5.97428	intergenic(gene-ATXN3(dist=1970),gene-NDUFB1(dist=5218))	gene-NDUFB1	sp|Q02378|NDUB1_BOVIN NADH dehydrogenase [ubiquinone] 1 beta subcomplex subunit 1 OS=Bos taurus OX=9913 GN=NDUFB1 PE=1 SV=1//2.43773e-35	56801816	56808727	6912	-5218	1	56796598;-5218;A;G;0.02127659574468085106382978723;5.97427683898153;intergenic,gene-ATXN3(dist=1970),gene-NDUFB1(dist=5218)
334	NC_037348.1	57212301	57232301	20001	1	57222301	C	T	0.0138889	11.34	intergenic(gene-SLC24A4(dist=17561),gene-RIN3(dist=9993))	gene-RIN3	sp|Q8TB24|RIN3_HUMAN Ras and Rab interactor 3 OS=Homo sapiens OX=9606 GN=RIN3 PE=1 SV=4//4.58361e-109	57232294	57367857	135564	-9993	1	57222301;-9993;C;T;0.01388888888888888888888888889;11.3399521060805;intergenic,gene-SLC24A4(dist=17561),gene-RIN3(dist=9993)
335	NC_037348.1	63311236	63331860	20625	3	63321798	G	C	0.0185185	8.20842	intergenic(gene-VRK1(dist=1599509),gene-BCL11B(dist=867437))
336	NC_037349.1	1688445	1708445	20001	1	1698445	G	A	0.0174419	6.50551	intronic(gene-NEK10)	gene-NEK10	sp|Q6ZWH5|NEK10_HUMAN Serine/threonine-protein kinase Nek10 OS=Homo sapiens OX=9606 GN=NEK10 PE=2 SV=3//0	1486204	1747559	261356	0	1	1698445;0;G;A;0.01744186046511627906976744186;6.50551299171903;intronic,gene-NEK10
337	NC_037349.1	3224873	3244873	20001	1	3234873	C	T	0.0377358	5.17861	intergenic(gene-ZCWPW2(dist=293235),gene-RBMS3(dist=620211))
338	NC_037349.1	13211344	13231344	20001	1	13221344	T	A	0.0205479	6.87282	intergenic(gene-EIF1B(dist=48663),gene-ENTPD3(dist=6100))	gene-ENTPD3	sp|O75355|ENTP3_HUMAN Ectonucleoside triphosphate diphosphohydrolase 3 OS=Homo sapiens OX=9606 GN=ENTPD3 PE=1 SV=2//0	13227444	13261908	34465	-6100	1	13221344;-6100;T;A;0.02054794520547945205479452055;6.87282098899396;intergenic,gene-EIF1B(dist=48663),gene-ENTPD3(dist=6100)
339	NC_037349.1	22183575	22203575	20001	1	22193575	C	T	0.0103093	10.5393	intergenic(gene-SETMAR(dist=168512),gene-LRRN1(dist=275297))
340	NC_037349.1	39886329	39906329	20001	1	39896329	T	G	0.0119048	8.88024	intergenic(gene-PTPRG(dist=97038),gene-FHIT(dist=210605))	gene-LOC112443461	no	39881837	39907955	26119	0	1	39896329;0;T;G;0.01190476190476190476190476190;8.8802437723518;intergenic,gene-PTPRG(dist=97038),gene-FHIT(dist=210605)
341	NC_037349.1	41387060	41407060	20001	1	41397060	G	A	0.0852273	7.75742	intronic(gene-FHIT)	gene-FHIT	no	40106934	41631058	1524125	0	1	41397060;0;G;A;0.08522727272727272727272727273;7.75742354135131;intronic,gene-FHIT
342	NC_037349.1	44389276	44409276	20001	1	44399276	A	G	0.0797101	5.85716	intronic(gene-FAM208A)	gene-CCDC66	sp|Q5RBD6|CCD66_PONAB Coiled-coil domain-containing protein 66 OS=Pongo abelii OX=9601 GN=CCDC66 PE=2 SV=1//2.56628e-117	44401632	44442769	41138	-2356	1	44399276;-2356;A;G;0.07971014492753623188405797101;5.8571573894588;intronic,gene-FAM208A
342	NC_037349.1	44389276	44409276	20001	1	44399276	A	G	0.0797101	5.85716	intronic(gene-FAM208A)	gene-FAM208A	sp|Q9UK61|TASOR_HUMAN Protein TASOR OS=Homo sapiens OX=9606 GN=FAM208A PE=1 SV=3//1.44284e-71	44352988	44404518	51531	0	1	44399276;0;A;G;0.07971014492753623188405797101;5.8571573894588;intronic,gene-FAM208A
343	NC_037349.1	45449061	45469061	20001	1	45459061	A	C	0.0126582	7.50148	intronic(gene-ERC2)	gene-ERC2	sp|O15083|ERC2_HUMAN ERC protein 2 OS=Homo sapiens OX=9606 GN=ERC2 PE=1 SV=3//0	44539302	45520136	980835	0	1	45459061;0;A;C;0.01265822784810126582278481013;7.50148392879092;intronic,gene-ERC2
344	NC_037349.1	46245593	46265611	20019	2	46255593	A	G	0.0181818	5.5886	intronic(gene-CACNA2D3)	gene-CACNA2D3	sp|Q8IZS8|CA2D3_HUMAN Voltage-dependent calcium channel subunit alpha-2/delta-3 OS=Homo sapiens OX=9606 GN=CACNA2D3 PE=1 SV=1//0	45924532	46818527	893996	0	10	46255593;0;A;G;0.01818181818181818181818181818;5.58859749558263;intronic,gene-CACNA2D3	46255611;0;G;A;0.01818181818181818181818181818;5.58859749558263;intronic,gene-CACNA2D3	46607666;0;C;A;0.01948051948051948051948051948;7.49171665310188;intronic,gene-CACNA2D3	46607686;0;A;T;0.01923076923076923076923076923;7.5030583190935;intronic,gene-CACNA2D3	46607694;0;A;G;0.01923076923076923076923076923;7.5030583190935;intronic,gene-CACNA2D3	46255593;0;A;G;0.01818181818181818181818181818;5.58859749558263;intronic,gene-CACNA2D3	46255611;0;G;A;0.01818181818181818181818181818;5.58859749558263;intronic,gene-CACNA2D3	46607666;0;C;A;0.01948051948051948051948051948;7.49171665310188;intronic,gene-CACNA2D3	46607686;0;A;T;0.01923076923076923076923076923;7.5030583190935;intronic,gene-CACNA2D3	46607694;0;A;G;0.01923076923076923076923076923;7.5030583190935;intronic,gene-CACNA2D3
345	NC_037349.1	46597666	46617694	20029	3	46607686	A	T	0.0192308	7.50306	intronic(gene-CACNA2D3)	gene-CACNA2D3	sp|Q8IZS8|CA2D3_HUMAN Voltage-dependent calcium channel subunit alpha-2/delta-3 OS=Homo sapiens OX=9606 GN=CACNA2D3 PE=1 SV=1//0	45924532	46818527	893996	0	10	46255593;0;A;G;0.01818181818181818181818181818;5.58859749558263;intronic,gene-CACNA2D3	46255611;0;G;A;0.01818181818181818181818181818;5.58859749558263;intronic,gene-CACNA2D3	46607666;0;C;A;0.01948051948051948051948051948;7.49171665310188;intronic,gene-CACNA2D3	46607686;0;A;T;0.01923076923076923076923076923;7.5030583190935;intronic,gene-CACNA2D3	46607694;0;A;G;0.01923076923076923076923076923;7.5030583190935;intronic,gene-CACNA2D3	46255593;0;A;G;0.01818181818181818181818181818;5.58859749558263;intronic,gene-CACNA2D3	46255611;0;G;A;0.01818181818181818181818181818;5.58859749558263;intronic,gene-CACNA2D3	46607666;0;C;A;0.01948051948051948051948051948;7.49171665310188;intronic,gene-CACNA2D3	46607686;0;A;T;0.01923076923076923076923076923;7.5030583190935;intronic,gene-CACNA2D3	46607694;0;A;G;0.01923076923076923076923076923;7.5030583190935;intronic,gene-CACNA2D3
346	NC_037349.1	57611037	57631037	20001	1	57621037	C	T	0.0182927	6.97366	intronic(gene-CCDC174)	gene-CCDC174	sp|Q6PII3|CC174_HUMAN Coiled-coil domain-containing protein 174 OS=Homo sapiens OX=9606 GN=CCDC174 PE=1 SV=3//0	57604754	57628100	23347	0	1	57621037;0;C;T;0.01829268292682926829268292683;6.97366493010471;intronic,gene-CCDC174
347	NC_037349.1	60176531	60196600	20070	3	60186531	T	C	0.0340909	5.16705	intergenic(gene-TPRA1(dist=256766),gene-PLXNA1(dist=51772))
348	NC_037350.1	35901	55901	20001	1	45901	T	G	0.0135135	8.64842	upstream(gene-LOC112443721)	gene-LOC101906171	sp|Q13136|LIPA1_HUMAN Liprin-alpha-1 OS=Homo sapiens OX=9606 GN=PPFIA1 PE=1 SV=1//6.27076e-78	3566	40900	37335	5001	1	45901;5001;T;G;0.01351351351351351351351351351;8.64842244095671;upstream,gene-LOC112443721
348	NC_037350.1	35901	55901	20001	1	45901	T	G	0.0135135	8.64842	upstream(gene-LOC112443721)	gene-LOC112443721	no	40661	45068	4408	833	1	45901;833;T;G;0.01351351351351351351351351351;8.64842244095671;upstream,gene-LOC112443721
349	NC_037350.1	12644644	12664644	20001	1	12654644	G	A	0.107595	5.44697	intronic(gene-DNAH8)	gene-DNAH8	sp|Q91XQ0|DYH8_MOUSE Dynein heavy chain 8, axonemal OS=Mus musculus OX=10090 GN=Dnah8 PE=1 SV=2//0	12560530	12888873	328344	0	1	12654644;0;G;A;0.1075949367088607594936708861;5.4469695363335;intronic,gene-DNAH8
350	NC_037350.1	26424980	26444980	20001	1	26434980	G	A	0.0697674	5.74815	intronic(gene-LOC101903211)	gene-LOC101903211	no	25988960	26499191	510232	0	1	26434980;0;G;A;0.06976744186046511627906976744;5.74814578089382;intronic,gene-LOC101903211
351	NC_037350.1	26823998	26843998	20001	1	26833998	C	T	0.0878378	5.60269	intronic(gene-LOC100847986)	gene-LOC100847986	sp|Q13410|BT1A1_HUMAN Butyrophilin subfamily 1 member A1 OS=Homo sapiens OX=9606 GN=BTN1A1 PE=1 SV=3//3.92976e-55	26818109	26888152	70044	0	1	26833998;0;C;T;0.08783783783783783783783783784;5.60268791371586;intronic,gene-LOC100847986
352	NC_037350.1	26999327	27019327	20001	1	27009327	C	G	0.0555556	9.63241	intergenic(gene-C23H6orf10(dist=16525),gene-LOC112443844(dist=57911))
353	NC_037350.1	28584108	28604108	20001	1	28594108	C	G	0.0933333	5.5695	intergenic(gene-BOLA-NC1(dist=41722),gene-JSP.1(dist=18752))
354	NC_037350.1	28802242	28822242	20001	1	28812242	T	C	0.0744681	5.13946	intronic(gene-TRIM15)	gene-TRIM10	sp|Q5E9G4|TRI10_BOVIN Tripartite motif-containing protein 10 OS=Bos taurus OX=9913 GN=TRIM10 PE=2 SV=1//0	28816473	28825061	8589	-4231	1	28812242;-4231;T;C;0.07446808510638297872340425532;5.13946477866495;intronic,gene-TRIM15
354	NC_037350.1	28802242	28822242	20001	1	28812242	T	C	0.0744681	5.13946	intronic(gene-TRIM15)	gene-TRIM15	sp|Q9TSW0|TRI15_PIG Tripartite motif-containing protein 15 OS=Sus scrofa OX=9823 GN=TRIM15 PE=3 SV=1//0	28802708	28815062	12355	0	1	28812242;0;T;C;0.07446808510638297872340425532;5.13946477866495;intronic,gene-TRIM15
355	NC_037350.1	29290563	29310563	20001	1	29300563	T	C	0.0774648	5.93392	intergenic(gene-LOC785639(dist=7657),gene-OR12D2(dist=5369))	gene-LOC785639	sp|P58182|O12D2_HUMAN Olfactory receptor 12D2 OS=Homo sapiens OX=9606 GN=OR12D2 PE=2 SV=2//5.10445e-174	29291444	29292906	1463	7657	1	29300563;7657;T;C;0.07746478873239436619718309859;5.93392465841142;intergenic,gene-LOC785639(dist=7657),gene-OR12D2(dist=5369)
355	NC_037350.1	29290563	29310563	20001	1	29300563	T	C	0.0774648	5.93392	intergenic(gene-LOC785639(dist=7657),gene-OR12D2(dist=5369))	gene-OR12D2	sp|P58182|O12D2_HUMAN Olfactory receptor 12D2 OS=Homo sapiens OX=9606 GN=OR12D2 PE=2 SV=2//2.38205e-159	29305932	29311065	5134	-5369	1	29300563;-5369;T;C;0.07746478873239436619718309859;5.93392465841142;intergenic,gene-LOC785639(dist=7657),gene-OR12D2(dist=5369)
356	NC_037350.1	30320267	30340267	20001	1	30330267	G	C	0.0183486	5.69959	intergenic(gene-LOC112443785(dist=25823),gene-ZSCAN12(dist=4992))	gene-ZSCAN12	sp|A1YEP8|ZSC12_GORGO Zinc finger and SCAN domain-containing protein 12 OS=Gorilla gorilla gorilla OX=9595 GN=ZSCAN12 PE=3 SV=1//4.00882e-92	30335259	30358831	23573	-4992	1	30330267;-4992;G;C;0.01834862385321100917431192661;5.69959344704158;intergenic,gene-LOC112443785(dist=25823),gene-ZSCAN12(dist=4992)
357	NC_037350.1	33192438	33212438	20001	1	33202438	T	A	0.0178571	6.71912	intronic(gene-ALDH5A1)	gene-ALDH5A1	sp|Q3MSM3|SSDH_HYLLA Succinate-semialdehyde dehydrogenase, mitochondrial OS=Hylobates lar OX=9580 GN=ALDH5A1 PE=2 SV=1//0	33181628	33209663	28036	0	1	33202438;0;T;A;0.01785714285714285714285714286;6.71912378028355;intronic,gene-ALDH5A1
357	NC_037350.1	33192438	33212438	20001	1	33202438	T	A	0.0178571	6.71912	intronic(gene-ALDH5A1)	gene-LOC112443816	sp|Q6A2H2|SSDH_PONPY Succinate-semialdehyde dehydrogenase, mitochondrial OS=Pongo pygmaeus OX=9600 GN=ALDH5A1 PE=2 SV=2//4.65883e-18	33189981	33193397	3417	9041	1	33202438;9041;T;A;0.01785714285714285714285714286;6.71912378028355;intronic,gene-ALDH5A1
358	NC_037350.1	33311080	33331080	20001	1	33321080	A	C	0.0320513	5.92539	intergenic(gene-MRS2(dist=11333),gene-DCDC2(dist=13806))
359	NC_037350.1	33853359	33873380	20022	2	33863359	G	T	0.028169	5.63596	intergenic(gene-NRSN1(dist=341684),gene-LOC788801(dist=590323))
360	NC_037350.1	34696258	34716258	20001	1	34706258	G	A	0.0176471	8.4789	intergenic(gene-PRP8(dist=31285),gene-PRP6(dist=7380))	gene-PRP6	sp|P12402|PLRP3_BOVIN Placental prolactin-related protein 3 OS=Bos taurus OX=9913 GN=PRP3 PE=2 SV=1//7.74256e-96	34713638	34726004	12367	-7380	1	34706258;-7380;G;A;0.01764705882352941176470588235;8.47890286225409;intergenic,gene-PRP8(dist=31285),gene-PRP6(dist=7380)
361	NC_037350.1	35337133	35357133	20001	1	35347133	G	A	0.0273973	5.90117	intergenic(gene-PRL(dist=5825),gene-HDGFL1(dist=315013))	gene-PRL	sp|P01239|PRL_BOVIN Prolactin OS=Bos taurus OX=9913 GN=PRL PE=1 SV=1//3.56787e-160	35332693	35341308	8616	5825	1	35347133;5825;G;A;0.02739726027397260273972602740;5.90117359747922;intergenic,gene-PRL(dist=5825),gene-HDGFL1(dist=315013)
362	NC_037350.1	35450736	35470852	20117	2	35460852	G	A	0.04	5.40295	intergenic(gene-PRL(dist=119544),gene-HDGFL1(dist=201294))
363	NC_037350.1	39011961	39031961	20001	1	39021961	G	A	0.0253165	5.33395	intergenic(gene-ID4(dist=919994),gene-RNF144B(dist=156947))
364	NC_037350.1	45295460	45315460	20001	1	45305460	C	G	0.0379747	5.38271	intronic(gene-SYCP2L)	gene-SYCP2L	sp|Q5T4T6|SYC2L_HUMAN Synaptonemal complex protein 2-like OS=Homo sapiens OX=9606 GN=SYCP2L PE=1 SV=2//0	45258724	45325104	66381	0	1	45305460;0;C;G;0.03797468354430379746835443038;5.38270645175013;intronic,gene-SYCP2L
365	NC_037351.1	2734342	2754342	20001	1	2744342	C	T	0.0164835	6.30913	intergenic(gene-ZNF516(dist=92758),gene-TSHZ1(dist=659310))
366	NC_037351.1	12089266	12109266	20001	1	12099266	C	T	0.0125	8.83738	intergenic(gene-CDH7(dist=1171038),gene-SERPINB8(dist=293843))
367	NC_037351.1	14358576	14378576	20001	1	14368576	T	G	0.0255102	5.98394	intergenic(gene-LOC112444152(dist=46950),NONE(dist=NONE))	gene-LOC112444176	no	14324553	14394662	70110	0	1	14368576;0;T;G;0.02551020408163265306122448980;5.98394241305714;intergenic,gene-LOC112444152(dist=46950),NONE(dist=NONE)
368	NC_037351.1	23723089	23743089	20001	1	23733089	G	C	0.0235294	5.56827	intergenic(gene-ASXL3(dist=91855),gene-CCDC178(dist=79610))
369	NC_037351.1	23756015	23776015	20001	1	23766015	T	C	0.0289855	6.76054	intergenic(gene-ASXL3(dist=124781),gene-CCDC178(dist=46684))
370	NC_037351.1	23825548	23871522	45975	5	23861496	C	G	0.0164835	8.2821	intronic(gene-CCDC178)	gene-CCDC178	sp|Q5BJE1|CC178_HUMAN Coiled-coil domain-containing protein 178 OS=Homo sapiens OX=9606 GN=CCDC178 PE=2 SV=3//0	23812699	24196588	383890	0	84	23835548;0;A;T;0.02906976744186046511627906977;6.11962503800002;intronic,gene-CCDC178	23843920;0;G;A;0.02717391304347826086956521739;5.70409043722267;intronic,gene-CCDC178	23852378;0;T;C;0.02739726027397260273972602740;6.11815846158555;intronic,gene-CCDC178	23861496;0;C;G;0.01648351648351648351648351648;8.28209585617771;intronic,gene-CCDC178	23861522;0;T;C;0.02352941176470588235294117647;7.27085198282471;intronic,gene-CCDC178	23904211;0;C;T;0.02898550724637681159420289855;7.22563758301393;intronic,gene-CCDC178	23997497;0;A;G;0.02112676056338028169014084507;8.22789828392751;intronic,gene-CCDC178	23997518;0;C;T;0.02112676056338028169014084507;8.22789828392751;intronic,gene-CCDC178	24019999;0;G;A;0.02777777777777777777777777778;6.22346479469618;intronic,gene-CCDC178	24064256;0;A;T;0.02777777777777777777777777778;6.15301459047275;intronic,gene-CCDC178	24084288;0;G;C;0.01829268292682926829268292683;6.54825684261925;intronic,gene-CCDC178	24157158;0;C;T;0.01875;8.71350221361207;intronic,gene-CCDC178	23835548;0;A;T;0.02906976744186046511627906977;6.11962503800002;intronic,gene-CCDC178	23843920;0;G;A;0.02717391304347826086956521739;5.70409043722267;intronic,gene-CCDC178	23852378;0;T;C;0.02739726027397260273972602740;6.11815846158555;intronic,gene-CCDC178	23861496;0;C;G;0.01648351648351648351648351648;8.28209585617771;intronic,gene-CCDC178	23861522;0;T;C;0.02352941176470588235294117647;7.27085198282471;intronic,gene-CCDC178	23904211;0;C;T;0.02898550724637681159420289855;7.22563758301393;intronic,gene-CCDC178	23997497;0;A;G;0.02112676056338028169014084507;8.22789828392751;intronic,gene-CCDC178	23997518;0;C;T;0.02112676056338028169014084507;8.22789828392751;intronic,gene-CCDC178	24019999;0;G;A;0.02777777777777777777777777778;6.22346479469618;intronic,gene-CCDC178	24064256;0;A;T;0.02777777777777777777777777778;6.15301459047275;intronic,gene-CCDC178	24084288;0;G;C;0.01829268292682926829268292683;6.54825684261925;intronic,gene-CCDC178	24157158;0;C;T;0.01875;8.71350221361207;intronic,gene-CCDC178	23835548;0;A;T;0.02906976744186046511627906977;6.11962503800002;intronic,gene-CCDC178	23843920;0;G;A;0.02717391304347826086956521739;5.70409043722267;intronic,gene-CCDC178	23852378;0;T;C;0.02739726027397260273972602740;6.11815846158555;intronic,gene-CCDC178	23861496;0;C;G;0.01648351648351648351648351648;8.28209585617771;intronic,gene-CCDC178	23861522;0;T;C;0.02352941176470588235294117647;7.27085198282471;intronic,gene-CCDC178	23904211;0;C;T;0.02898550724637681159420289855;7.22563758301393;intronic,gene-CCDC178	23997497;0;A;G;0.02112676056338028169014084507;8.22789828392751;intronic,gene-CCDC178
371	NC_037351.1	23894211	23914211	20001	1	23904211	C	T	0.0289855	7.22564	intronic(gene-CCDC178)	gene-CCDC178	sp|Q5BJE1|CC178_HUMAN Coiled-coil domain-containing protein 178 OS=Homo sapiens OX=9606 GN=CCDC178 PE=2 SV=3//0	23812699	24196588	383890	0	84	23835548;0;A;T;0.02906976744186046511627906977;6.11962503800002;intronic,gene-CCDC178	23843920;0;G;A;0.02717391304347826086956521739;5.70409043722267;intronic,gene-CCDC178	23852378;0;T;C;0.02739726027397260273972602740;6.11815846158555;intronic,gene-CCDC178	23861496;0;C;G;0.01648351648351648351648351648;8.28209585617771;intronic,gene-CCDC178	23861522;0;T;C;0.02352941176470588235294117647;7.27085198282471;intronic,gene-CCDC178	23904211;0;C;T;0.02898550724637681159420289855;7.22563758301393;intronic,gene-CCDC178	23997497;0;A;G;0.02112676056338028169014084507;8.22789828392751;intronic,gene-CCDC178	23997518;0;C;T;0.02112676056338028169014084507;8.22789828392751;intronic,gene-CCDC178	24019999;0;G;A;0.02777777777777777777777777778;6.22346479469618;intronic,gene-CCDC178	24064256;0;A;T;0.02777777777777777777777777778;6.15301459047275;intronic,gene-CCDC178	24084288;0;G;C;0.01829268292682926829268292683;6.54825684261925;intronic,gene-CCDC178	24157158;0;C;T;0.01875;8.71350221361207;intronic,gene-CCDC178	23835548;0;A;T;0.02906976744186046511627906977;6.11962503800002;intronic,gene-CCDC178	23843920;0;G;A;0.02717391304347826086956521739;5.70409043722267;intronic,gene-CCDC178	23852378;0;T;C;0.02739726027397260273972602740;6.11815846158555;intronic,gene-CCDC178	23861496;0;C;G;0.01648351648351648351648351648;8.28209585617771;intronic,gene-CCDC178	23861522;0;T;C;0.02352941176470588235294117647;7.27085198282471;intronic,gene-CCDC178	23904211;0;C;T;0.02898550724637681159420289855;7.22563758301393;intronic,gene-CCDC178	23997497;0;A;G;0.02112676056338028169014084507;8.22789828392751;intronic,gene-CCDC178	23997518;0;C;T;0.02112676056338028169014084507;8.22789828392751;intronic,gene-CCDC178	24019999;0;G;A;0.02777777777777777777777777778;6.22346479469618;intronic,gene-CCDC178	24064256;0;A;T;0.02777777777777777777777777778;6.15301459047275;intronic,gene-CCDC178	24084288;0;G;C;0.01829268292682926829268292683;6.54825684261925;intronic,gene-CCDC178	24157158;0;C;T;0.01875;8.71350221361207;intronic,gene-CCDC178	23835548;0;A;T;0.02906976744186046511627906977;6.11962503800002;intronic,gene-CCDC178	23843920;0;G;A;0.02717391304347826086956521739;5.70409043722267;intronic,gene-CCDC178	23852378;0;T;C;0.02739726027397260273972602740;6.11815846158555;intronic,gene-CCDC178	23861496;0;C;G;0.01648351648351648351648351648;8.28209585617771;intronic,gene-CCDC178	23861522;0;T;C;0.02352941176470588235294117647;7.27085198282471;intronic,gene-CCDC178	23904211;0;C;T;0.02898550724637681159420289855;7.22563758301393;intronic,gene-CCDC178	23997497;0;A;G;0.02112676056338028169014084507;8.22789828392751;intronic,gene-CCDC178
372	NC_037351.1	23987497	24007518	20022	2	23997497	A	G	0.0211268	8.2279	intronic(gene-CCDC178)	gene-CCDC178	sp|Q5BJE1|CC178_HUMAN Coiled-coil domain-containing protein 178 OS=Homo sapiens OX=9606 GN=CCDC178 PE=2 SV=3//0	23812699	24196588	383890	0	84	23835548;0;A;T;0.02906976744186046511627906977;6.11962503800002;intronic,gene-CCDC178	23843920;0;G;A;0.02717391304347826086956521739;5.70409043722267;intronic,gene-CCDC178	23852378;0;T;C;0.02739726027397260273972602740;6.11815846158555;intronic,gene-CCDC178	23861496;0;C;G;0.01648351648351648351648351648;8.28209585617771;intronic,gene-CCDC178	23861522;0;T;C;0.02352941176470588235294117647;7.27085198282471;intronic,gene-CCDC178	23904211;0;C;T;0.02898550724637681159420289855;7.22563758301393;intronic,gene-CCDC178	23997497;0;A;G;0.02112676056338028169014084507;8.22789828392751;intronic,gene-CCDC178	23997518;0;C;T;0.02112676056338028169014084507;8.22789828392751;intronic,gene-CCDC178	24019999;0;G;A;0.02777777777777777777777777778;6.22346479469618;intronic,gene-CCDC178	24064256;0;A;T;0.02777777777777777777777777778;6.15301459047275;intronic,gene-CCDC178	24084288;0;G;C;0.01829268292682926829268292683;6.54825684261925;intronic,gene-CCDC178	24157158;0;C;T;0.01875;8.71350221361207;intronic,gene-CCDC178	23835548;0;A;T;0.02906976744186046511627906977;6.11962503800002;intronic,gene-CCDC178	23843920;0;G;A;0.02717391304347826086956521739;5.70409043722267;intronic,gene-CCDC178	23852378;0;T;C;0.02739726027397260273972602740;6.11815846158555;intronic,gene-CCDC178	23861496;0;C;G;0.01648351648351648351648351648;8.28209585617771;intronic,gene-CCDC178	23861522;0;T;C;0.02352941176470588235294117647;7.27085198282471;intronic,gene-CCDC178	23904211;0;C;T;0.02898550724637681159420289855;7.22563758301393;intronic,gene-CCDC178	23997497;0;A;G;0.02112676056338028169014084507;8.22789828392751;intronic,gene-CCDC178	23997518;0;C;T;0.02112676056338028169014084507;8.22789828392751;intronic,gene-CCDC178	24019999;0;G;A;0.02777777777777777777777777778;6.22346479469618;intronic,gene-CCDC178	24064256;0;A;T;0.02777777777777777777777777778;6.15301459047275;intronic,gene-CCDC178	24084288;0;G;C;0.01829268292682926829268292683;6.54825684261925;intronic,gene-CCDC178	24157158;0;C;T;0.01875;8.71350221361207;intronic,gene-CCDC178	23835548;0;A;T;0.02906976744186046511627906977;6.11962503800002;intronic,gene-CCDC178	23843920;0;G;A;0.02717391304347826086956521739;5.70409043722267;intronic,gene-CCDC178	23852378;0;T;C;0.02739726027397260273972602740;6.11815846158555;intronic,gene-CCDC178	23861496;0;C;G;0.01648351648351648351648351648;8.28209585617771;intronic,gene-CCDC178	23861522;0;T;C;0.02352941176470588235294117647;7.27085198282471;intronic,gene-CCDC178	23904211;0;C;T;0.02898550724637681159420289855;7.22563758301393;intronic,gene-CCDC178	23997497;0;A;G;0.02112676056338028169014084507;8.22789828392751;intronic,gene-CCDC178
373	NC_037351.1	24009999	24029999	20001	1	24019999	G	A	0.0277778	6.22346	intronic(gene-CCDC178)	gene-CCDC178	sp|Q5BJE1|CC178_HUMAN Coiled-coil domain-containing protein 178 OS=Homo sapiens OX=9606 GN=CCDC178 PE=2 SV=3//0	23812699	24196588	383890	0	84	23835548;0;A;T;0.02906976744186046511627906977;6.11962503800002;intronic,gene-CCDC178	23843920;0;G;A;0.02717391304347826086956521739;5.70409043722267;intronic,gene-CCDC178	23852378;0;T;C;0.02739726027397260273972602740;6.11815846158555;intronic,gene-CCDC178	23861496;0;C;G;0.01648351648351648351648351648;8.28209585617771;intronic,gene-CCDC178	23861522;0;T;C;0.02352941176470588235294117647;7.27085198282471;intronic,gene-CCDC178	23904211;0;C;T;0.02898550724637681159420289855;7.22563758301393;intronic,gene-CCDC178	23997497;0;A;G;0.02112676056338028169014084507;8.22789828392751;intronic,gene-CCDC178	23997518;0;C;T;0.02112676056338028169014084507;8.22789828392751;intronic,gene-CCDC178	24019999;0;G;A;0.02777777777777777777777777778;6.22346479469618;intronic,gene-CCDC178	24064256;0;A;T;0.02777777777777777777777777778;6.15301459047275;intronic,gene-CCDC178	24084288;0;G;C;0.01829268292682926829268292683;6.54825684261925;intronic,gene-CCDC178	24157158;0;C;T;0.01875;8.71350221361207;intronic,gene-CCDC178	23835548;0;A;T;0.02906976744186046511627906977;6.11962503800002;intronic,gene-CCDC178	23843920;0;G;A;0.02717391304347826086956521739;5.70409043722267;intronic,gene-CCDC178	23852378;0;T;C;0.02739726027397260273972602740;6.11815846158555;intronic,gene-CCDC178	23861496;0;C;G;0.01648351648351648351648351648;8.28209585617771;intronic,gene-CCDC178	23861522;0;T;C;0.02352941176470588235294117647;7.27085198282471;intronic,gene-CCDC178	23904211;0;C;T;0.02898550724637681159420289855;7.22563758301393;intronic,gene-CCDC178	23997497;0;A;G;0.02112676056338028169014084507;8.22789828392751;intronic,gene-CCDC178	23997518;0;C;T;0.02112676056338028169014084507;8.22789828392751;intronic,gene-CCDC178	24019999;0;G;A;0.02777777777777777777777777778;6.22346479469618;intronic,gene-CCDC178	24064256;0;A;T;0.02777777777777777777777777778;6.15301459047275;intronic,gene-CCDC178	24084288;0;G;C;0.01829268292682926829268292683;6.54825684261925;intronic,gene-CCDC178	24157158;0;C;T;0.01875;8.71350221361207;intronic,gene-CCDC178	23835548;0;A;T;0.02906976744186046511627906977;6.11962503800002;intronic,gene-CCDC178	23843920;0;G;A;0.02717391304347826086956521739;5.70409043722267;intronic,gene-CCDC178	23852378;0;T;C;0.02739726027397260273972602740;6.11815846158555;intronic,gene-CCDC178	23861496;0;C;G;0.01648351648351648351648351648;8.28209585617771;intronic,gene-CCDC178	23861522;0;T;C;0.02352941176470588235294117647;7.27085198282471;intronic,gene-CCDC178	23904211;0;C;T;0.02898550724637681159420289855;7.22563758301393;intronic,gene-CCDC178	23997497;0;A;G;0.02112676056338028169014084507;8.22789828392751;intronic,gene-CCDC178
374	NC_037351.1	24054256	24074256	20001	1	24064256	A	T	0.0277778	6.15301	intronic(gene-CCDC178)	gene-CCDC178	sp|Q5BJE1|CC178_HUMAN Coiled-coil domain-containing protein 178 OS=Homo sapiens OX=9606 GN=CCDC178 PE=2 SV=3//0	23812699	24196588	383890	0	84	23835548;0;A;T;0.02906976744186046511627906977;6.11962503800002;intronic,gene-CCDC178	23843920;0;G;A;0.02717391304347826086956521739;5.70409043722267;intronic,gene-CCDC178	23852378;0;T;C;0.02739726027397260273972602740;6.11815846158555;intronic,gene-CCDC178	23861496;0;C;G;0.01648351648351648351648351648;8.28209585617771;intronic,gene-CCDC178	23861522;0;T;C;0.02352941176470588235294117647;7.27085198282471;intronic,gene-CCDC178	23904211;0;C;T;0.02898550724637681159420289855;7.22563758301393;intronic,gene-CCDC178	23997497;0;A;G;0.02112676056338028169014084507;8.22789828392751;intronic,gene-CCDC178	23997518;0;C;T;0.02112676056338028169014084507;8.22789828392751;intronic,gene-CCDC178	24019999;0;G;A;0.02777777777777777777777777778;6.22346479469618;intronic,gene-CCDC178	24064256;0;A;T;0.02777777777777777777777777778;6.15301459047275;intronic,gene-CCDC178	24084288;0;G;C;0.01829268292682926829268292683;6.54825684261925;intronic,gene-CCDC178	24157158;0;C;T;0.01875;8.71350221361207;intronic,gene-CCDC178	23835548;0;A;T;0.02906976744186046511627906977;6.11962503800002;intronic,gene-CCDC178	23843920;0;G;A;0.02717391304347826086956521739;5.70409043722267;intronic,gene-CCDC178	23852378;0;T;C;0.02739726027397260273972602740;6.11815846158555;intronic,gene-CCDC178	23861496;0;C;G;0.01648351648351648351648351648;8.28209585617771;intronic,gene-CCDC178	23861522;0;T;C;0.02352941176470588235294117647;7.27085198282471;intronic,gene-CCDC178	23904211;0;C;T;0.02898550724637681159420289855;7.22563758301393;intronic,gene-CCDC178	23997497;0;A;G;0.02112676056338028169014084507;8.22789828392751;intronic,gene-CCDC178	23997518;0;C;T;0.02112676056338028169014084507;8.22789828392751;intronic,gene-CCDC178	24019999;0;G;A;0.02777777777777777777777777778;6.22346479469618;intronic,gene-CCDC178	24064256;0;A;T;0.02777777777777777777777777778;6.15301459047275;intronic,gene-CCDC178	24084288;0;G;C;0.01829268292682926829268292683;6.54825684261925;intronic,gene-CCDC178	24157158;0;C;T;0.01875;8.71350221361207;intronic,gene-CCDC178	23835548;0;A;T;0.02906976744186046511627906977;6.11962503800002;intronic,gene-CCDC178	23843920;0;G;A;0.02717391304347826086956521739;5.70409043722267;intronic,gene-CCDC178	23852378;0;T;C;0.02739726027397260273972602740;6.11815846158555;intronic,gene-CCDC178	23861496;0;C;G;0.01648351648351648351648351648;8.28209585617771;intronic,gene-CCDC178	23861522;0;T;C;0.02352941176470588235294117647;7.27085198282471;intronic,gene-CCDC178	23904211;0;C;T;0.02898550724637681159420289855;7.22563758301393;intronic,gene-CCDC178	23997497;0;A;G;0.02112676056338028169014084507;8.22789828392751;intronic,gene-CCDC178
375	NC_037351.1	24074288	24094288	20001	1	24084288	G	C	0.0182927	6.54826	intronic(gene-CCDC178)	gene-CCDC178	sp|Q5BJE1|CC178_HUMAN Coiled-coil domain-containing protein 178 OS=Homo sapiens OX=9606 GN=CCDC178 PE=2 SV=3//0	23812699	24196588	383890	0	84	23835548;0;A;T;0.02906976744186046511627906977;6.11962503800002;intronic,gene-CCDC178	23843920;0;G;A;0.02717391304347826086956521739;5.70409043722267;intronic,gene-CCDC178	23852378;0;T;C;0.02739726027397260273972602740;6.11815846158555;intronic,gene-CCDC178	23861496;0;C;G;0.01648351648351648351648351648;8.28209585617771;intronic,gene-CCDC178	23861522;0;T;C;0.02352941176470588235294117647;7.27085198282471;intronic,gene-CCDC178	23904211;0;C;T;0.02898550724637681159420289855;7.22563758301393;intronic,gene-CCDC178	23997497;0;A;G;0.02112676056338028169014084507;8.22789828392751;intronic,gene-CCDC178	23997518;0;C;T;0.02112676056338028169014084507;8.22789828392751;intronic,gene-CCDC178	24019999;0;G;A;0.02777777777777777777777777778;6.22346479469618;intronic,gene-CCDC178	24064256;0;A;T;0.02777777777777777777777777778;6.15301459047275;intronic,gene-CCDC178	24084288;0;G;C;0.01829268292682926829268292683;6.54825684261925;intronic,gene-CCDC178	24157158;0;C;T;0.01875;8.71350221361207;intronic,gene-CCDC178	23835548;0;A;T;0.02906976744186046511627906977;6.11962503800002;intronic,gene-CCDC178	23843920;0;G;A;0.02717391304347826086956521739;5.70409043722267;intronic,gene-CCDC178	23852378;0;T;C;0.02739726027397260273972602740;6.11815846158555;intronic,gene-CCDC178	23861496;0;C;G;0.01648351648351648351648351648;8.28209585617771;intronic,gene-CCDC178	23861522;0;T;C;0.02352941176470588235294117647;7.27085198282471;intronic,gene-CCDC178	23904211;0;C;T;0.02898550724637681159420289855;7.22563758301393;intronic,gene-CCDC178	23997497;0;A;G;0.02112676056338028169014084507;8.22789828392751;intronic,gene-CCDC178	23997518;0;C;T;0.02112676056338028169014084507;8.22789828392751;intronic,gene-CCDC178	24019999;0;G;A;0.02777777777777777777777777778;6.22346479469618;intronic,gene-CCDC178	24064256;0;A;T;0.02777777777777777777777777778;6.15301459047275;intronic,gene-CCDC178	24084288;0;G;C;0.01829268292682926829268292683;6.54825684261925;intronic,gene-CCDC178	24157158;0;C;T;0.01875;8.71350221361207;intronic,gene-CCDC178	23835548;0;A;T;0.02906976744186046511627906977;6.11962503800002;intronic,gene-CCDC178	23843920;0;G;A;0.02717391304347826086956521739;5.70409043722267;intronic,gene-CCDC178	23852378;0;T;C;0.02739726027397260273972602740;6.11815846158555;intronic,gene-CCDC178	23861496;0;C;G;0.01648351648351648351648351648;8.28209585617771;intronic,gene-CCDC178	23861522;0;T;C;0.02352941176470588235294117647;7.27085198282471;intronic,gene-CCDC178	23904211;0;C;T;0.02898550724637681159420289855;7.22563758301393;intronic,gene-CCDC178	23997497;0;A;G;0.02112676056338028169014084507;8.22789828392751;intronic,gene-CCDC178
376	NC_037351.1	24147158	24167158	20001	1	24157158	C	T	0.01875	8.7135	intronic(gene-CCDC178)	gene-CCDC178	sp|Q5BJE1|CC178_HUMAN Coiled-coil domain-containing protein 178 OS=Homo sapiens OX=9606 GN=CCDC178 PE=2 SV=3//0	23812699	24196588	383890	0	84	23835548;0;A;T;0.02906976744186046511627906977;6.11962503800002;intronic,gene-CCDC178	23843920;0;G;A;0.02717391304347826086956521739;5.70409043722267;intronic,gene-CCDC178	23852378;0;T;C;0.02739726027397260273972602740;6.11815846158555;intronic,gene-CCDC178	23861496;0;C;G;0.01648351648351648351648351648;8.28209585617771;intronic,gene-CCDC178	23861522;0;T;C;0.02352941176470588235294117647;7.27085198282471;intronic,gene-CCDC178	23904211;0;C;T;0.02898550724637681159420289855;7.22563758301393;intronic,gene-CCDC178	23997497;0;A;G;0.02112676056338028169014084507;8.22789828392751;intronic,gene-CCDC178	23997518;0;C;T;0.02112676056338028169014084507;8.22789828392751;intronic,gene-CCDC178	24019999;0;G;A;0.02777777777777777777777777778;6.22346479469618;intronic,gene-CCDC178	24064256;0;A;T;0.02777777777777777777777777778;6.15301459047275;intronic,gene-CCDC178	24084288;0;G;C;0.01829268292682926829268292683;6.54825684261925;intronic,gene-CCDC178	24157158;0;C;T;0.01875;8.71350221361207;intronic,gene-CCDC178	23835548;0;A;T;0.02906976744186046511627906977;6.11962503800002;intronic,gene-CCDC178	23843920;0;G;A;0.02717391304347826086956521739;5.70409043722267;intronic,gene-CCDC178	23852378;0;T;C;0.02739726027397260273972602740;6.11815846158555;intronic,gene-CCDC178	23861496;0;C;G;0.01648351648351648351648351648;8.28209585617771;intronic,gene-CCDC178	23861522;0;T;C;0.02352941176470588235294117647;7.27085198282471;intronic,gene-CCDC178	23904211;0;C;T;0.02898550724637681159420289855;7.22563758301393;intronic,gene-CCDC178	23997497;0;A;G;0.02112676056338028169014084507;8.22789828392751;intronic,gene-CCDC178	23997518;0;C;T;0.02112676056338028169014084507;8.22789828392751;intronic,gene-CCDC178	24019999;0;G;A;0.02777777777777777777777777778;6.22346479469618;intronic,gene-CCDC178	24064256;0;A;T;0.02777777777777777777777777778;6.15301459047275;intronic,gene-CCDC178	24084288;0;G;C;0.01829268292682926829268292683;6.54825684261925;intronic,gene-CCDC178	24157158;0;C;T;0.01875;8.71350221361207;intronic,gene-CCDC178	23835548;0;A;T;0.02906976744186046511627906977;6.11962503800002;intronic,gene-CCDC178	23843920;0;G;A;0.02717391304347826086956521739;5.70409043722267;intronic,gene-CCDC178	23852378;0;T;C;0.02739726027397260273972602740;6.11815846158555;intronic,gene-CCDC178	23861496;0;C;G;0.01648351648351648351648351648;8.28209585617771;intronic,gene-CCDC178	23861522;0;T;C;0.02352941176470588235294117647;7.27085198282471;intronic,gene-CCDC178	23904211;0;C;T;0.02898550724637681159420289855;7.22563758301393;intronic,gene-CCDC178	23997497;0;A;G;0.02112676056338028169014084507;8.22789828392751;intronic,gene-CCDC178
377	NC_037351.1	25040801	25060801	20001	1	25050801	T	C	0.0225225	5.48859	intergenic(gene-MEP1B(dist=30876),gene-RNF138(dist=26414))
378	NC_037351.1	29411732	29431732	20001	1	29421732	G	C	0.146226	5.13549	intergenic(gene-CDH2(dist=517617),gene-CHST9(dist=267091))
379	NC_037351.1	34771439	34791439	20001	1	34781439	A	G	0.117647	5.28912	intronic(gene-GREB1L)	gene-GREB1L	sp|Q9C091|GRB1L_HUMAN GREB1-like protein OS=Homo sapiens OX=9606 GN=GREB1L PE=1 SV=2//0	34674856	34918899	244044	0	1	34781439;0;A;G;0.1176470588235294117647058824;5.28911960761829;intronic,gene-GREB1L
380	NC_037351.1	35819793	35839793	20001	1	35829793	C	T	0.01	10.3825	intergenic(gene-ADCYAP1(dist=89862),gene-METTL4(dist=1001226))
381	NC_037351.1	38030345	38050345	20001	1	38040345	A	C	0.133721	5.6725	intergenic(gene-DLGAP1(dist=163849),gene-AKAIN1(dist=705317))
382	NC_037351.1	52493471	52513471	20001	1	52503471	G	A	0.0379747	5.77046	intergenic(gene-LOC112444158(dist=155775),gene-DCC(dist=97956))
383	NC_037351.1	55721511	55741573	20063	2	55731573	T	C	0.0114943	8.76304	intergenic(gene-TCF4(dist=754745),gene-TXNL1(dist=205416))
384	NC_037351.1	56636346	56656346	20001	1	56646346	G	A	0.010101	9.03468	intergenic(gene-ST8SIA3(dist=13442),gene-ONECUT2(dist=35995))
385	NC_037351.1	57415179	57435179	20001	1	57425179	A	C	0.0111111	10.8474	intronic(gene-NEDD4L)	gene-NEDD4L	sp|Q8CFI0|NED4L_MOUSE E3 ubiquitin-protein ligase NEDD4-like OS=Mus musculus OX=10090 GN=Nedd4l PE=1 SV=2//0	57163782	57550625	386844	0	1	57425179;0;A;C;0.01111111111111111111111111111;10.8474157022132;intronic,gene-NEDD4L
386	NC_037351.1	58836356	58856395	20040	2	58846356	C	T	0.0204082	6.601	intergenic(gene-PMAIP1(dist=98034),gene-MC4R(dist=317576))
387	NC_037351.1	58949678	58969862	20185	2	58959862	C	T	0.0151515	7.66656	intergenic(gene-PMAIP1(dist=211540),gene-MC4R(dist=204070))
388	NC_037352.1	5477406	5497406	20001	1	5487406	A	G	0.0304878	5.11993	intronic(gene-RBFOX1)	gene-RBFOX1	sp|Q9NWB1|RFOX1_HUMAN RNA binding protein fox-1 homolog 1 OS=Homo sapiens OX=9606 GN=RBFOX1 PE=1 SV=2//0	4206440	6640356	2433917	0	1	5487406;0;A;G;0.03048780487804878048780487805;5.11992527936479;intronic,gene-RBFOX1
389	NC_037352.1	14406224	14426224	20001	1	14416224	C	T	0.0170455	6.16971	intronic(gene-ABCC1)	gene-ABCC1	sp|Q8HXQ5|MRP1_BOVIN Multidrug resistance-associated protein 1 OS=Bos taurus OX=9913 GN=ABCC1 PE=1 SV=1//0	14330391	14482212	151822	0	1	14416224;0;C;T;0.01704545454545454545454545455;6.16970697027493;intronic,gene-ABCC1
390	NC_037352.1	14758012	14778012	20001	1	14768012	G	A	0.01875	5.73552	intergenic(gene-LOC515570(dist=154737),gene-LOC100296255(dist=559417))
391	NC_037352.1	21086607	21106607	20001	1	21096607	G	A	0.0174419	5.75074	intronic(gene-COG7)	gene-COG7	sp|A2VDR8|COG7_BOVIN Conserved oligomeric Golgi complex subunit 7 OS=Bos taurus OX=9913 GN=COG7 PE=2 SV=1//0	21049522	21139684	90163	0	1	21096607;0;G;A;0.01744186046511627906976744186;5.75073754302724;intronic,gene-COG7
392	NC_037352.1	33457763	33477763	20001	1	33467763	T	C	0.0333333	6.56668	intergenic(gene-LOC100296227(dist=2925),gene-METTL27(dist=4547))	gene-CLDN4	sp|Q6BBL6|CLD4_BOVIN Claudin-4 OS=Bos taurus OX=9913 GN=CLDN4 PE=2 SV=1//1.10879e-119	33477754	33479301	1548	-9991	1	33467763;-9991;T;C;0.03333333333333333333333333333;6.56668020988876;intergenic,gene-LOC100296227(dist=2925),gene-METTL27(dist=4547)
392	NC_037352.1	33457763	33477763	20001	1	33467763	T	C	0.0333333	6.56668	intergenic(gene-LOC100296227(dist=2925),gene-METTL27(dist=4547))	gene-LOC100296227	sp|Q62425|NDUA4_MOUSE Cytochrome c oxidase subunit NDUFA4 OS=Mus musculus OX=10090 GN=Ndufa4 PE=1 SV=2//8.07089e-34	33463620	33464838	1219	2925	1	33467763;2925;T;C;0.03333333333333333333333333333;6.56668020988876;intergenic,gene-LOC100296227(dist=2925),gene-METTL27(dist=4547)
392	NC_037352.1	33457763	33477763	20001	1	33467763	T	C	0.0333333	6.56668	intergenic(gene-LOC100296227(dist=2925),gene-METTL27(dist=4547))	gene-METTL27	sp|Q8N6F8|MET27_HUMAN Methyltransferase-like protein 27 OS=Homo sapiens OX=9606 GN=METTL27 PE=1 SV=2//3.0672e-105	33472310	33476865	4556	-4547	1	33467763;-4547;T;C;0.03333333333333333333333333333;6.56668020988876;intergenic,gene-LOC100296227(dist=2925),gene-METTL27(dist=4547)
393	NC_037353.1	7023704	7043730	20027	2	7033704	A	G	0.26875	5.48057	intronic(gene-PRKG1)	gene-PRKG1	sp|P00516|KGP1_BOVIN cGMP-dependent protein kinase 1 OS=Bos taurus OX=9913 GN=PRKG1 PE=1 SV=2//0	6895298	8313728	1418431	0	2	7033704;0;A;G;0.26875;5.48057171478834;intronic,gene-PRKG1	7033730;0;T;C;0.2654320987654320987654320988;5.34165151169251;intronic,gene-PRKG1
394	NC_037353.1	32329482	32349482	20001	1	32339482	A	C	0.0357143	6.79599	intergenic(gene-ADRA2A(dist=749484),gene-GPAM(dist=346057))
395	NC_037353.1	40369929	40389929	20001	1	40379929	T	G	0.0114943	9.72712	intergenic(gene-SEC23IP(dist=338744),gene-PLPP4(dist=129800))
396	NC_037353.1	40609284	40629284	20001	1	40619284	A	G	0.0379747	9.73525	intronic(gene-PLPP4)	gene-PLPP4	sp|Q5VZY2|PLPP4_HUMAN Phospholipid phosphatase 4 OS=Homo sapiens OX=9606 GN=PLPP4 PE=1 SV=2//0	40509729	40656785	147057	0	1	40619284;0;A;G;0.03797468354430379746835443038;9.7352539359199;intronic,gene-PLPP4
397	NC_037354.1	8048742	8068869	20128	2	8058742	T	C	0.0163043	5.05758	intronic(gene-VEGFC)	gene-VEGFC	sp|P49767|VEGFC_HUMAN Vascular endothelial growth factor C OS=Homo sapiens OX=9606 GN=VEGFC PE=1 SV=1//0	8017962	8103427	85466	0	6	8058742;0;T;C;0.01630434782608695652173913043;5.05757805068416;intronic,gene-VEGFC	8058869;0;A;G;0.01648351648351648351648351648;5.023624431854;intronic,gene-VEGFC	8072823;0;A;G;0.015625;7.60635408706229;intronic,gene-VEGFC	8058742;0;T;C;0.01630434782608695652173913043;5.05757805068416;intronic,gene-VEGFC	8058869;0;A;G;0.01648351648351648351648351648;5.023624431854;intronic,gene-VEGFC	8072823;0;A;G;0.015625;7.60635408706229;intronic,gene-VEGFC
398	NC_037354.1	8062823	8082823	20001	1	8072823	A	G	0.015625	7.60635	intronic(gene-VEGFC)	gene-VEGFC	sp|P49767|VEGFC_HUMAN Vascular endothelial growth factor C OS=Homo sapiens OX=9606 GN=VEGFC PE=1 SV=1//0	8017962	8103427	85466	0	6	8058742;0;T;C;0.01630434782608695652173913043;5.05757805068416;intronic,gene-VEGFC	8058869;0;A;G;0.01648351648351648351648351648;5.023624431854;intronic,gene-VEGFC	8072823;0;A;G;0.015625;7.60635408706229;intronic,gene-VEGFC	8058742;0;T;C;0.01630434782608695652173913043;5.05757805068416;intronic,gene-VEGFC	8058869;0;A;G;0.01648351648351648351648351648;5.023624431854;intronic,gene-VEGFC	8072823;0;A;G;0.015625;7.60635408706229;intronic,gene-VEGFC
399	NC_037354.1	14066643	14086643	20001	1	14076643	C	T	0.0253165	7.28427	intronic(gene-WWC2)	gene-WWC2	sp|Q6AWC2|WWC2_HUMAN Protein WWC2 OS=Homo sapiens OX=9606 GN=WWC2 PE=1 SV=2//0	14019530	14172278	152749	0	1	14076643;0;C;T;0.02531645569620253164556962025;7.28427452667182;intronic,gene-WWC2
400	NC_037354.1	16013230	16033359	20130	3	16023359	A	G	0.0348837	5.09185	intergenic(gene-SORBS2(dist=56954),gene-TLR3(dist=152954))	gene-LOC112444648	no	15995988	16080495	84508	0	3	16023230;0;T;C;0.03409090909090909090909090909;5.04212226091399;intergenic,gene-SORBS2(dist=56825),gene-TLR3(dist=153083)	16023327;0;T;C;0.03571428571428571428571428571;5.01792505813232;intergenic,gene-SORBS2(dist=56922),gene-TLR3(dist=152986)	16023359;0;A;G;0.03488372093023255813953488372;5.09184822889699;intergenic,gene-SORBS2(dist=56954),gene-TLR3(dist=152954)
401	NC_037354.1	35421709	35441709	20001	1	35431709	C	T	0.0197368	9.61879	intergenic(gene-TCIM(dist=197803),gene-ZMAT4(dist=147812))
402	NC_037354.1	38479762	38499762	20001	1	38489762	T	G	0.0192308	6.21375	intronic(gene-PSD3)	gene-PSD3	sp|Q9NYI0|PSD3_HUMAN PH and SEC7 domain-containing protein 3 OS=Homo sapiens OX=9606 GN=PSD3 PE=1 SV=2//0	38464447	38958167	493721	0	1	38489762;0;T;G;0.01923076923076923076923076923;6.21374844599594;intronic,gene-PSD3
403	NC_037354.1	41396319	41416319	20001	1	41406319	C	T	0.0731707	7.12301	intergenic(gene-LOC107131385(dist=222264),gene-THRB(dist=53856))
404	NC_037354.1	43412181	43432181	20001	1	43422181	C	T	0.0941176	7.33874	intergenic(gene-LOC100300804(dist=21884),gene-ZNF385D(dist=28230))
405	NC_037355.1	3421164	3441244	20081	3	3431164	C	A	0.0232558	8.55825	intergenic(gene-LOC614741(dist=121488),gene-C28H1orf198(dist=131032))
406	NC_037355.1	6479131	6499131	20001	1	6489131	A	C	0.011236	10.5282	intronic(gene-KCNK1)	gene-KCNK1	sp|Q0P5A0|KCNK1_BOVIN Potassium channel subfamily K member 1 OS=Bos taurus OX=9913 GN=KCNK1 PE=2 SV=1//0	6451737	6519068	67332	0	1	6489131;0;A;C;0.01123595505617977528089887640;10.5281930167602;intronic,gene-KCNK1
407	NC_037355.1	22234492	22254492	20001	1	22244492	T	G	0.021978	6.84663	intergenic(gene-LOC785503(dist=292972),gene-CTNNA3(dist=30198))
408	NC_037355.1	44813701	44833701	20001	1	44823701	C	G	0.0930233	5.33552	intergenic(gene-TMEM72(dist=157713),gene-CXCL12(dist=198634))
409	NC_037356.1	3898571	3918571	20001	1	3908571	C	T	0.0174419	7.2905	intergenic(gene-FAT3(dist=1269648),gene-LOC112444871(dist=741310))
410	NC_037356.1	5214701	5234701	20001	1	5224701	C	T	0.019802	6.37167	intergenic(gene-TRIM77(dist=13405),gene-LOC100139585(dist=4880))	gene-LOC100139585	sp|P0CB47|UBFL1_HUMAN Upstream-binding factor 1-like protein 1 OS=Homo sapiens OX=9606 GN=UBTFL1 PE=3 SV=1//1.59602e-124	5229581	5230876	1296	-4880	1	5224701;-4880;C;T;0.01980198019801980198019801980;6.37166707200168;intergenic,gene-TRIM77(dist=13405),gene-LOC100139585(dist=4880)
411	NC_037356.1	6173764	6196462	22699	5	6186399	A	G	0.0163043	8.98161	intronic(gene-NOX4)	gene-NOX4	sp|Q5R5C5|NOX4_PONAB NADPH oxidase 4 OS=Pongo abelii OX=9601 GN=NOX4 PE=2 SV=2//0	6120515	6303004	182490	0	5	6183764;0;A;G;0.02873563218390804597701149425;5.67049534004212;intronic,gene-NOX4	6186282;0;C;T;0.01648351648351648351648351648;8.86955622416992;intronic,gene-NOX4	6186371;0;C;T;0.01612903225806451612903225806;8.90472217570315;intronic,gene-NOX4	6186399;0;A;G;0.01630434782608695652173913043;8.98161160661625;intronic,gene-NOX4	6186462;0;G;A;0.01612903225806451612903225806;8.90472217570315;intronic,gene-NOX4
412	NC_037356.1	15492349	15512349	20001	1	15502349	A	G	0.078125	5.30885	intergenic(NONE(dist=NONE),gene-TENM4(dist=1050374))
413	NC_037356.1	21097953	21117953	20001	1	21107953	G	A	0.0189873	5.59136	intergenic(gene-LUZP2(dist=510981),gene-CCDC179(dist=908908))
414	NC_037356.1	42735481	42755481	20001	1	42745481	G	A	0.0188679	5.27685	intergenic(gene-RPS6KA4(dist=83995),gene-SLC22A11(dist=50242))
415	NC_037357.1	11362234	11382234	20001	1	11372234	A	G	0.0178571	5.94685	intergenic(gene-PRR32(dist=238564),gene-LOC523963(dist=728551))
416	NC_037357.1	36077723	36097723	20001	1	36087723	G	A	0.0180723	6.01749	intronic(gene-F8)	gene-F8	sp|O18806|FA8_CANLF Coagulation factor VIII OS=Canis lupus familiaris OX=9615 GN=F8 PE=2 SV=1//5.28364e-45	36013125	36155734	142610	0	1	36087723;0;G;A;0.01807228915662650602409638554;6.01748983501595;intronic,gene-F8
417	NC_037357.1	38483601	38503601	20001	1	38493601	G	A	0.010989	23.7902	intergenic(gene-LOC100126053(dist=41414),gene-PABPC5(dist=843779))
418	NC_037357.1	40361100	40381100	20001	1	40371100	G	T	0.0116279	10.3912	intergenic(gene-PCDH11X(dist=416895),gene-NAP1L3(dist=1748146))
419	NC_037357.1	41552379	41572379	20001	1	41562379	G	A	0.0107527	10.4183	intergenic(gene-PCDH11X(dist=1608174),gene-NAP1L3(dist=556867))
420	NC_037357.1	42230316	42250316	20001	1	42240316	T	A	0.0116279	10.108	intergenic(gene-FAM133A(dist=68923),NONE(dist=NONE))
421	NC_037357.1	42417871	42437871	20001	1	42427871	C	T	0.012987	10.2671	intergenic(gene-FAM133A(dist=256478),gene-LOC615101(dist=2022519))
422	NC_037357.1	42525116	42545116	20001	1	42535116	A	T	0.0126582	9.8464	intergenic(gene-FAM133A(dist=363723),gene-LOC615101(dist=1915274))
423	NC_037357.1	42804776	42824776	20001	1	42814776	G	C	0.0123457	10.4506	intergenic(gene-FAM133A(dist=643383),gene-LOC615101(dist=1635614))
424	NC_037357.1	43606676	43626676	20001	1	43616676	G	A	0.0105263	10.3045	intergenic(gene-FAM133A(dist=1445283),gene-LOC615101(dist=833714))
425	NC_037357.1	47544808	47564808	20001	1	47554808	T	G	0.0164835	7.15938	intergenic(gene-LOC101907097(dist=373905),gene-PCDH19(dist=1743893))
426	NC_037357.1	55486585	55506585	20001	1	55496585	T	C	0.0227273	5.37531	intronic(gene-MORC4)	gene-MORC4	sp|Q8TE76|MORC4_HUMAN MORC family CW-type zinc finger protein 4 OS=Homo sapiens OX=9606 GN=MORC4 PE=1 SV=2//0	55490525	55555047	64523	0	1	55496585;0;T;C;0.02272727272727272727272727273;5.37531361053752;intronic,gene-MORC4
427	NC_037357.1	59395148	59415148	20001	1	59405148	C	A	0.0357143	6.13696	intergenic(gene-PAK3(dist=8694),gene-CAPN6(dist=9642))	gene-CAPN6	sp|Q9Y6Q1|CAN6_HUMAN Calpain-6 OS=Homo sapiens OX=9606 GN=CAPN6 PE=1 SV=2//0	59414790	59439446	24657	-9642	1	59405148;-9642;C;A;0.03571428571428571428571428571;6.13695982073282;intergenic,gene-PAK3(dist=8694),gene-CAPN6(dist=9642)
427	NC_037357.1	59395148	59415148	20001	1	59405148	C	A	0.0357143	6.13696	intergenic(gene-PAK3(dist=8694),gene-CAPN6(dist=9642))	gene-PAK3	sp|Q7YQL3|PAK3_PONPY Serine/threonine-protein kinase PAK 3 OS=Pongo pygmaeus OX=9600 GN=PAK3 PE=2 SV=1//0	59265699	59396454	130756	8694	1	59405148;8694;C;A;0.03571428571428571428571428571;6.13695982073282;intergenic,gene-PAK3(dist=8694),gene-CAPN6(dist=9642)
428	NC_037357.1	63086846	63106846	20001	1	63096846	C	G	0.142857	5.1691	intronic(gene-LOC407134)	gene-LOC407134	sp|Q5IS66|5HT2C_PANTR 5-hydroxytryptamine receptor 2C OS=Pan troglodytes OX=9598 GN=HTR2C PE=2 SV=1//7.30754e-93	63062115	63170761	108647	0	1	63096846;0;C;G;0.1428571428571428571428571429;5.16909736716541;intronic,gene-LOC407134
429	NC_037357.1	109743051	109763051	20001	1	109753051	G	A	0.0921053	6.76198	intergenic(gene-LOC532022(dist=822272),gene-DMD(dist=188815))
430	NC_037357.1	135282046	135302046	20001	1	135292046	G	A	0.0257732	5.07694	intergenic(NONE(dist=NONE),gene-STS(dist=169282))
431	NC_037357.1	135884949	135904949	20001	1	135894949	C	T	0.0904255	5.69185	intergenic(gene-PUDP(dist=200994),gene-NLGN4X(dist=410501))	gene-LOC100847628	no	135881838	136028205	146368	0	1	135894949;0;C;T;0.09042553191489361702127659574;5.69184873612337;intergenic,gene-PUDP(dist=200994),gene-NLGN4X(dist=410501)
432	NC_037357.1	136060765	136080765	20001	1	136070765	G	A	0.019802	5.80473	intergenic(gene-PUDP(dist=376810),gene-NLGN4X(dist=234685))
[truncated: 53 more columns]

## Sheet: COTR
sigIndex(Signal	chr	start	end	length_Signal	num_snp	peakPOS	ref	alt	maf	peak_value	peak_Effect	transcript_ID	Annotation	gene_start	gene_end	gene_length	distance	sig_snp_num	pos;distance;ref;alt;maf;p_value;snp_effective
1	NC_037328.1	76613094	76633094	20001	1	76623094	G	T	0.0113636	6.25203	intronic(gene-IL1RAP)	gene-IL1RAP	sp|Q9NPH3|IL1AP_HUMAN Interleukin-1 receptor accessory protein OS=Homo sapiens OX=9606 GN=IL1RAP PE=1 SV=2//0	76566729	76723408	156680	0	1	76623094;0;G;T;0.01136363636363636363636363636;6.25202599330466;intronic,gene-IL1RAP
1	NC_037328.1	76613094	76633094	20001	1	76623094	G	T	0.0113636	6.25203	intronic(gene-IL1RAP)	gene-LOC112447424	no	76612436	76628584	16149	0	1	76623094;0;G;T;0.01136363636363636363636363636;6.25202599330466;intronic,gene-IL1RAP
2	NC_037329.1	15436420	15456479	20060	2	15446420	T	C	0.0144231	5.20559	intergenic(gene-ITGA4(dist=271056),gene-UBE2E3(dist=193232))
3	NC_037332.1	30169912	30189912	20001	1	30179912	A	C	0.0280899	5.5748	intronic(gene-FMNL3)	gene-FMNL3	sp|Q8IVF7|FMNL3_HUMAN Formin-like protein 3 OS=Homo sapiens OX=9606 GN=FMNL3 PE=1 SV=3//0	30150944	30202352	51409	0	1	30179912;0;A;C;0.02808988764044943820224719101;5.57479700641481;intronic,gene-FMNL3
4	NC_037333.1	14109794	14129794	20001	1	14119794	T	G	0.0163043	5.527	intergenic(gene-FAM241A(dist=744133),gene-PITX2(dist=711736))
5	NC_037333.1	43194782	43214782	20001	1	43204782	T	G	0.0140845	5.72189	intergenic(gene-GBA3(dist=809274),gene-PPARGC1A(dist=175681))
6	NC_037335.1	91235697	91255697	20001	1	91245697	C	T	0.02	5.06292	intergenic(gene-TMEM246(dist=13687),gene-RNF20(dist=31322))
7	NC_037338.1	91705351	91728994	23644	2	91715351	T	C	0.0253165	6.93501	intergenic(gene-SOX11(dist=760069),gene-LOC525099(dist=520109))
8	NC_037339.1	24551626	24571626	20001	1	24561626	C	T	0.0142857	5.79734	intergenic(gene-POSTN(dist=307201),gene-LOC112449049(dist=68950))	gene-LOC112449048	no	24397412	24581422	184011	0	1	24561626;0;C;T;0.01428571428571428571428571429;5.79733680155708;intergenic,gene-POSTN(dist=307201),gene-LOC112449049(dist=68950)
9	NC_037341.1	53090591	53110591	20001	1	53100591	T	A	0.0133333	6.11012	intergenic(gene-LOC112449524(dist=824801),gene-KCNV1(dist=1386385))
10	NC_037343.1	31762721	31782721	20001	1	31772721	T	G	0.0117647	6.61131	intronic(gene-KIF26B)	gene-KIF26B	sp|Q2KJY2|KI26B_HUMAN Kinesin-like protein KIF26B OS=Homo sapiens OX=9606 GN=KIF26B PE=2 SV=1//8.25304e-26	31619747	32144466	524720	0	1	31772721;0;T;G;0.01176470588235294117647058824;6.61130977301269;intronic,gene-KIF26B
11	NC_037343.1	66185786	66205786	20001	1	66195786	C	A	0.0192308	5.21439	intronic(gene-SWT1)	gene-SWT1	sp|Q5T5J6|SWT1_HUMAN Transcriptional protein SWT1 OS=Homo sapiens OX=9606 GN=SWT1 PE=2 SV=1//0	66166575	66274077	107503	0	1	66195786;0;C;A;0.01923076923076923076923076923;5.2143885344779;intronic,gene-SWT1
12	NC_037347.1	24219288	24239288	20001	1	24229288	T	C	0.0949367	5.84661	intronic(gene-LOC530348)	gene-LOC530348	sp|Q6UVK1|CSPG4_HUMAN Chondroitin sulfate proteoglycan 4 OS=Homo sapiens OX=9606 GN=CSPG4 PE=1 SV=2//0	24198517	24271498	72982	0	1	24229288;0;T;C;0.09493670886075949367088607595;5.84661385107869;intronic,gene-LOC530348
13	NC_037350.1	4677564	4697564	20001	1	4687564	A	G	0.0168539	5.50259	intergenic(gene-BMP5(dist=72821),gene-HMGCLL1(dist=101867))
14	NC_037353.1	32181389	32201402	20014	2	32191389	A	G	0.0128205	5.06537	intergenic(gene-ADRA2A(dist=601391),gene-GPAM(dist=494150))
15	NC_037356.1	22765531	22785531	20001	1	22775531	G	A	0.015	5.26714	intergenic(gene-ANO5(dist=133617),gene-NELL1(dist=480261))
16	NC_037357.1	14368127	14388127	20001	1	14378127	G	A	0.216667	5.18999	intergenic(gene-RBMX2(dist=6382),gene-LOC104968627(dist=3737))	gene-LOC104968627	sp|Q5CZC0|FSIP2_HUMAN Fibrous sheath-interacting protein 2 OS=Homo sapiens OX=9606 GN=FSIP2 PE=2 SV=4//1.12921e-158	14381864	14395692	13829	-3737	1	14378127;-3737;G;A;0.2166666666666666666666666667;5.18999403305259;intergenic,gene-RBMX2(dist=6382),gene-LOC104968627(dist=3737)
16	NC_037357.1	14368127	14388127	20001	1	14378127	G	A	0.216667	5.18999	intergenic(gene-RBMX2(dist=6382),gene-LOC104968627(dist=3737))	gene-RBMX2	sp|Q9Y388|RBMX2_HUMAN RNA-binding motif protein, X-linked 2 OS=Homo sapiens OX=9606 GN=RBMX2 PE=1 SV=2//1.01182e-103	14358363	14371745	13383	6382	1	14378127;6382;G;A;0.2166666666666666666666666667;5.18999403305259;intergenic,gene-RBMX2(dist=6382),gene-LOC104968627(dist=3737)

## Sheet: TL
sigIndex(Signal	chr	start	end	length_Signal	num_snp	peakPOS	ref	alt	maf	peak_value	peak_Effect	transcript_ID	Annotation	gene_start	gene_end	gene_length	distance	sig_snp_num	pos;distance;ref;alt;maf;p_value;snp_effective
1	NC_037328.1	37513837	37533837	20001	1	37523837	T	G	0.0136986	6.09277	intergenic(gene-EPHA3(dist=4557),gene-PROS1(dist=679481))	gene-EPHA3	sp|P29320|EPHA3_HUMAN Ephrin type-A receptor 3 OS=Homo sapiens OX=9606 GN=EPHA3 PE=1 SV=2//0	37110624	37519280	408657	4557	1	37523837;4557;T;G;0.01369863013698630136986301370;6.09277432905829;intergenic,gene-EPHA3(dist=4557),gene-PROS1(dist=679481)
2	NC_037328.1	37552006	37572131	20126	2	37562006	C	T	0.0121951	9.08692	intergenic(gene-EPHA3(dist=42726),gene-PROS1(dist=641312))
3	NC_037328.1	38640281	38660535	20255	2	38650281	C	T	0.0170455	6.26849	intergenic(gene-NSUN3(dist=229424),NONE(dist=NONE))
4	NC_037328.1	48016173	48036173	20001	1	48026173	G	A	0.0416667	5.20705	intergenic(gene-ZPLD1(dist=1085597),gene-ALCAM(dist=1904606))
5	NC_037328.1	61244099	61264099	20001	1	61254099	C	A	0.0205479	5.44809	intergenic(gene-LSAMP(dist=61777),NONE(dist=NONE))	gene-TRNAC-GCA-5	no	61251927	61251998	72	2101	1	61254099;2101;C;A;0.02054794520547945205479452055;5.44809033240005;intergenic,gene-LSAMP(dist=61777),NONE(dist=NONE)
6	NC_037328.1	76961792	76981792	20001	1	76971792	T	C	0.0116279	7.29582	intergenic(gene-CLDN16(dist=102054),gene-CLDN1(dist=2032))	gene-CLDN1	sp|Q6L708|CLD1_BOVIN Claudin-1 OS=Bos taurus OX=9913 GN=CLDN1 PE=2 SV=1//6.87748e-116	76973824	76989404	15581	-2032	1	76971792;-2032;T;C;0.01162790697674418604651162791;7.29581781343276;intergenic,gene-CLDN16(dist=102054),gene-CLDN1(dist=2032)
6	NC_037328.1	76961792	76981792	20001	1	76971792	T	C	0.0116279	7.29582	intergenic(gene-CLDN16(dist=102054),gene-CLDN1(dist=2032))	gene-LOC104970909	no	76948998	76962012	13015	9780	1	76971792;9780;T;C;0.01162790697674418604651162791;7.29581781343276;intergenic,gene-CLDN16(dist=102054),gene-CLDN1(dist=2032)
7	NC_037328.1	78545396	78565396	20001	1	78555396	C	T	0.0301205	7.70217	intronic(gene-LPP)	gene-LPP	sp|Q93052|LPP_HUMAN Lipoma-preferred partner OS=Homo sapiens OX=9606 GN=LPP PE=1 SV=1//0	78436172	79194075	757904	0	1	78555396;0;C;T;0.03012048192771084337349397590;7.70216663855667;intronic,gene-LPP
8	NC_037328.1	88938394	88958394	20001	1	88948394	A	G	0.0128205	7.60869	intergenic(gene-KCNMB2(dist=276988),gene-TBL1XR1(dist=1081598))
9	NC_037328.1	89676742	89696742	20001	1	89686742	G	A	0.0168539	5.5266	intergenic(gene-KCNMB2(dist=1015336),gene-TBL1XR1(dist=343250))
10	NC_037328.1	89780162	89800162	20001	1	89790162	A	G	0.0148515	5.58267	intergenic(gene-KCNMB2(dist=1118756),gene-TBL1XR1(dist=239830))	gene-LOC104970949	no	89786494	89793843	7350	0	1	89790162;0;A;G;0.01485148514851485148514851485;5.58267381566959;intergenic,gene-KCNMB2(dist=1118756),gene-TBL1XR1(dist=239830)
11	NC_037328.1	91811739	91831841	20103	2	91821739	G	A	0.0144928	6.4601	intronic(gene-NAALADL2)	gene-NAALADL2	sp|Q58DX5|NADL2_HUMAN Inactive N-acetylated-alpha-linked acidic dipeptidase-like protein 2 OS=Homo sapiens OX=9606 GN=NAALADL2 PE=1 SV=3//0	91428524	92992347	1563824	0	2	91821739;0;G;A;0.01449275362318840579710144928;6.46010428529063;intronic,gene-NAALADL2	91821841;0;T;C;0.01449275362318840579710144928;6.46010428529063;intronic,gene-NAALADL2
12	NC_037328.1	99254284	99274284	20001	1	99264284	A	G	0.0159574	5.23559	intergenic(gene-LOC100139843(dist=33719),gene-GOLIM4(dist=97500))
13	NC_037328.1	100486934	100506934	20001	1	100496934	A	G	0.0388889	5.15143	intergenic(gene-ZBBX(dist=290670),gene-BCHE(dist=1025736))
14	NC_037328.1	101274786	101294977	20192	3	101284873	G	C	0.0470588	9.28301	intergenic(gene-ZBBX(dist=1078609),gene-BCHE(dist=237797))
15	NC_037328.1	114034202	114054202	20001	1	114044202	C	A	0.0111111	6.43602	intergenic(gene-ARHGEF26(dist=523795),gene-LOC100299503(dist=326020))
16	NC_037328.1	124464973	124484973	20001	1	124474973	G	A	0.0126582	5.3085	intergenic(gene-PLOD2(dist=2003816),gene-C1H3orf58(dist=391119))
17	NC_037328.1	150589188	150609188	20001	1	150599188	A	G	0.0135135	5.1464	intergenic(gene-KCNJ15(dist=1790),gene-ERG(dist=69720))	gene-KCNJ15	sp|Q99712|KCJ15_HUMAN ATP-sensitive inward rectifier potassium channel 15 OS=Homo sapiens OX=9606 GN=KCNJ15 PE=1 SV=2//0	150539880	150597398	57519	1790	1	150599188;1790;A;G;0.01351351351351351351351351351;5.14639528716993;intergenic,gene-KCNJ15(dist=1790),gene-ERG(dist=69720)
18	NC_037329.1	8254851	8274851	20001	1	8264851	G	A	0.0163043	5.057	intergenic(gene-GULP1(dist=199547),gene-TFPI(dist=512143))
19	NC_037329.1	16262747	16282747	20001	1	16272747	G	T	0.0478723	5.67601	intergenic(gene-UBE2E3(dist=541328),gene-CWC22(dist=540940))
20	NC_037329.1	17577358	17597358	20001	1	17587358	G	T	0.0103093	7.16893	intergenic(gene-ZNF385B(dist=145115),gene-SESTD1(dist=31169))	gene-LOC112442543	no	17538114	17595213	57100	0	1	17587358;0;G;T;0.01030927835051546391752577320;7.16892624456323;intergenic,gene-ZNF385B(dist=145115),gene-SESTD1(dist=31169)
20	NC_037329.1	17577358	17597358	20001	1	17587358	G	T	0.0103093	7.16893	intergenic(gene-ZNF385B(dist=145115),gene-SESTD1(dist=31169))	gene-LOC112442544	no	17590007	17621615	31609	-2649	1	17587358;-2649;G;T;0.01030927835051546391752577320;7.16892624456323;intergenic,gene-ZNF385B(dist=145115),gene-SESTD1(dist=31169)
21	NC_037329.1	20488415	20508428	20014	2	20498415	A	G	0.011236	6.84861	intergenic(gene-HNRNPA3(dist=834733),gene-MTX2(dist=70051))
22	NC_037329.1	22318145	22338145	20001	1	22328145	G	A	0.011236	6.47712	intronic(gene-GPR155)	gene-GPR155	sp|Q5R9A7|GP155_PONAB Integral membrane protein GPR155 OS=Pongo abelii OX=9601 GN=GPR155 PE=2 SV=1//0	22319664	22360233	40570	0	1	22328145;0;G;A;0.01123595505617977528089887640;6.47711686836755;intronic,gene-GPR155
22	NC_037329.1	22318145	22338145	20001	1	22328145	G	A	0.011236	6.47712	intronic(gene-GPR155)	gene-LOC107132241	no	22294123	22320609	26487	7536	1	22328145;7536;G;A;0.01123595505617977528089887640;6.47711686836755;intronic,gene-GPR155
23	NC_037329.1	28844558	28864558	20001	1	28854558	C	T	0.0142857	7.19789	intronic(gene-B3GALT1)	gene-B3GALT1	sp|Q9MYM7|B3GT1_PONPY Beta-1,3-galactosyltransferase 1 OS=Pongo pygmaeus OX=9600 GN=B3GALT1 PE=3 SV=1//0	28307919	28937959	630041	0	1	28854558;0;C;T;0.01428571428571428571428571429;7.19788902793702;intronic,gene-B3GALT1
24	NC_037329.1	31668179	31688179	20001	1	31678179	G	C	0.0402299	5.6425	intergenic(gene-COBLL1(dist=80329),gene-GRB14(dist=3548))	gene-GRB14	sp|Q5ICW4|GRB14_BOVIN Growth factor receptor-bound protein 14 OS=Bos taurus OX=9913 GN=GRB14 PE=1 SV=1//0	31681727	31810646	128920	-3548	1	31678179;-3548;G;C;0.04022988505747126436781609195;5.64249623271441;intergenic,gene-COBLL1(dist=80329),gene-GRB14(dist=3548)
25	NC_037329.1	54179772	54199772	20001	1	54189772	C	T	0.0142857	5.0383	intergenic(gene-KYNU(dist=330533),gene-LOC101908548(dist=1957000))
26	NC_037329.1	54342584	54362584	20001	1	54352584	C	G	0.0136364	5.21701	intergenic(gene-KYNU(dist=493345),gene-LOC101908548(dist=1794188))
27	NC_037329.1	54905660	54925668	20009	2	54915660	C	A	0.0481928	5.78137	intergenic(gene-KYNU(dist=1056421),gene-LOC101908548(dist=1231112))
28	NC_037329.1	54977678	54997827	20150	4	54987713	T	C	0.0136986	6.50906	intergenic(gene-KYNU(dist=1128474),gene-LOC101908548(dist=1159059))
29	NC_037329.1	63117327	63137376	20050	2	63127327	T	C	0.0102041	7.70214	intronic(gene-MGAT5)	gene-MGAT5	sp|Q09328|MGT5A_HUMAN Alpha-1,6-mannosylglycoprotein 6-beta-N-acetylglucosaminyltransferase A OS=Homo sapiens OX=9606 GN=MGAT5 PE=2 SV=1//0	62783150	63181426	398277	0	8	63127327;0;T;C;0.01020408163265306122448979592;7.70214388900123;intronic,gene-MGAT5	63127376;0;T;C;0.01020408163265306122448979592;7.70214388900123;intronic,gene-MGAT5	63141730;0;A;G;0.01204819277108433734939759036;7.55034807197119;intronic,gene-MGAT5	63143205;0;T;C;0.01030927835051546391752577320;7.49306913489746;intronic,gene-MGAT5	63127327;0;T;C;0.01020408163265306122448979592;7.70214388900123;intronic,gene-MGAT5	63127376;0;T;C;0.01020408163265306122448979592;7.70214388900123;intronic,gene-MGAT5	63141730;0;A;G;0.01204819277108433734939759036;7.55034807197119;intronic,gene-MGAT5	63143205;0;T;C;0.01030927835051546391752577320;7.49306913489746;intronic,gene-MGAT5
30	NC_037329.1	63131730	63153205	21476	2	63141730	A	G	0.0120482	7.55035	intronic(gene-MGAT5)	gene-MGAT5	sp|Q09328|MGT5A_HUMAN Alpha-1,6-mannosylglycoprotein 6-beta-N-acetylglucosaminyltransferase A OS=Homo sapiens OX=9606 GN=MGAT5 PE=2 SV=1//0	62783150	63181426	398277	0	8	63127327;0;T;C;0.01020408163265306122448979592;7.70214388900123;intronic,gene-MGAT5	63127376;0;T;C;0.01020408163265306122448979592;7.70214388900123;intronic,gene-MGAT5	63141730;0;A;G;0.01204819277108433734939759036;7.55034807197119;intronic,gene-MGAT5	63143205;0;T;C;0.01030927835051546391752577320;7.49306913489746;intronic,gene-MGAT5	63127327;0;T;C;0.01020408163265306122448979592;7.70214388900123;intronic,gene-MGAT5	63127376;0;T;C;0.01020408163265306122448979592;7.70214388900123;intronic,gene-MGAT5	63141730;0;A;G;0.01204819277108433734939759036;7.55034807197119;intronic,gene-MGAT5	63143205;0;T;C;0.01030927835051546391752577320;7.49306913489746;intronic,gene-MGAT5
31	NC_037329.1	66322315	66342315	20001	1	66332315	A	T	0.0142857	7.54634	intergenic(gene-ACTR3(dist=762322),gene-DPP10(dist=624825))
32	NC_037329.1	105364395	105384395	20001	1	105374395	A	G	0.0107527	7.14711	intergenic(gene-TNP1(dist=514034),gene-TNS1(dist=527682))
33	NC_037329.1	110323860	110343860	20001	1	110333860	A	G	0.0428571	5.03093	intergenic(gene-EPHA4(dist=655863),gene-PAX3(dist=35693))
34	NC_037329.1	134031420	134051420	20001	1	134041420	T	G	0.0316456	5.62831	intergenic(gene-LOC536229(dist=11691),gene-KLHDC7A(dist=142918))
35	NC_037330.1	2035513	2055513	20001	1	2045513	A	G	0.0159574	5.84853	intronic(gene-TADA1)	gene-POGK	sp|Q9P215|POGK_HUMAN Pogo transposable element with KRAB domain OS=Homo sapiens OX=9606 GN=POGK PE=1 SV=2//0	2051950	2069656	17707	-6437	1	2045513;-6437;A;G;0.01595744680851063829787234043;5.84852779459071;intronic,gene-TADA1
35	NC_037330.1	2035513	2055513	20001	1	2045513	A	G	0.0159574	5.84853	intronic(gene-TADA1)	gene-TADA1	sp|A6QR06|TADA1_BOVIN Transcriptional adapter 1 OS=Bos taurus OX=9913 GN=TADA1 PE=2 SV=1//0	2034298	2050063	15766	0	1	2045513;0;A;G;0.01595744680851063829787234043;5.84852779459071;intronic,gene-TADA1
36	NC_037330.1	6235450	6255450	20001	1	6245450	G	A	0.0185185	5.45867	intergenic(gene-RGS5(dist=33321),gene-RGS4(dist=45412))
37	NC_037330.1	8252559	8272559	20001	1	8262559	G	A	0.0352941	5.27982	intergenic(gene-PCP4L1(dist=4364),gene-NR1I3(dist=8962))	gene-NR1I3	sp|P62045|NR1I3_PUSSI Nuclear receptor subfamily 1 group I member 3 OS=Pusa sibirica OX=9719 GN=NR1I3 PE=2 SV=1//1.4811e-176	8271521	8277067	5547	-8962	1	8262559;-8962;G;A;0.03529411764705882352941176471;5.2798204299911;intergenic,gene-PCP4L1(dist=4364),gene-NR1I3(dist=8962)
37	NC_037330.1	8252559	8272559	20001	1	8262559	G	A	0.0352941	5.27982	intergenic(gene-PCP4L1(dist=4364),gene-NR1I3(dist=8962))	gene-PCP4L1	sp|A8R4Q8|PC4L1_BOVIN Purkinje cell protein 4-like protein 1 OS=Bos taurus OX=9913 GN=PCP4L1 PE=3 SV=1//3.21129e-18	8231444	8258195	26752	4364	1	8262559;4364;G;A;0.03529411764705882352941176471;5.2798204299911;intergenic,gene-PCP4L1(dist=4364),gene-NR1I3(dist=8962)
38	NC_037330.1	13609918	13629968	20051	2	13619968	A	G	0.0422535	6.62358	intergenic(gene-LOC101906408(dist=91291),gene-ETV3(dist=110484))
39	NC_037330.1	15501496	15521496	20001	1	15511496	C	T	0.0133333	7.59247	downstream(gene-EFNA3)	gene-EFNA3	sp|P52797|EFNA3_HUMAN Ephrin-A3 OS=Homo sapiens OX=9606 GN=EFNA3 PE=1 SV=1//1.89874e-133	15512387	15521121	8735	-891	1	15511496;-891;C;T;0.01333333333333333333333333333;7.59246565755853;downstream,gene-EFNA3
40	NC_037330.1	16923764	16943773	20010	2	16933764	C	A	0.0133929	5.70459	intergenic(gene-S100A7(dist=24601),gene-LOC786350(dist=4938))	gene-LOC786350	sp|Q28050|S10A7_BOVIN Protein S100-A7 OS=Bos taurus OX=9913 GN=S100A7 PE=1 SV=1//1.83604e-53	16938702	16941534	2833	-4938	2	16933764;-4938;C;A;0.01339285714285714285714285714;5.70459345374765;intergenic,gene-S100A7(dist=24601),gene-LOC786350(dist=4938)	16933773;-4929;G;A;0.01376146788990825688073394495;5.69015295238498;intergenic,gene-S100A7(dist=24610),gene-LOC786350(dist=4929)
41	NC_037330.1	17402036	17422036	20001	1	17412036	A	G	0.0142857	5.63649	intergenic(gene-LELP1(dist=136210),gene-LOC100848804(dist=163910))
42	NC_037330.1	18217419	18237419	20001	1	18227419	T	C	0.0138889	5.46392	intergenic(gene-CRCT1(dist=41514),gene-CRNN(dist=52883))
43	NC_037330.1	19194878	19214878	20001	1	19204878	C	T	0.0137615	5.75355	intronic(gene-TUFT1)	gene-TUFT1	sp|P27628|TUFT1_BOVIN Tuftelin OS=Bos taurus OX=9913 GN=TUFT1 PE=2 SV=2//0	19199740	19250821	51082	0	1	19204878;0;C;T;0.01376146788990825688073394495;5.75355361646224;intronic,gene-TUFT1
44	NC_037330.1	20961496	20981496	20001	1	20971496	C	T	0.0132743	5.7051	intergenic(gene-MGC134040(dist=35745),gene-HJV(dist=393805))	gene-TRNAQ-CUG-3	no	20980650	20980721	72	-9154	1	20971496;-9154;C;T;0.01327433628318584070796460177;5.70510211893784;intergenic,gene-MGC134040(dist=35745),gene-HJV(dist=393805)
44	NC_037330.1	20961496	20981496	20001	1	20971496	C	T	0.0132743	5.7051	intergenic(gene-MGC134040(dist=35745),gene-HJV(dist=393805))	gene-TRNAV-AAC-2	no	20967927	20967999	73	3497	1	20971496;3497;C;T;0.01327433628318584070796460177;5.70510211893784;intergenic,gene-MGC134040(dist=35745),gene-HJV(dist=393805)
44	NC_037330.1	20961496	20981496	20001	1	20971496	C	T	0.0132743	5.7051	intergenic(gene-MGC134040(dist=35745),gene-HJV(dist=393805))	gene-TRNAV-UAC-2	no	20978865	20978937	73	-7369	1	20971496;-7369;C;T;0.01327433628318584070796460177;5.70510211893784;intergenic,gene-MGC134040(dist=35745),gene-HJV(dist=393805)
45	NC_037330.1	23393053	23413053	20001	1	23403053	A	C	0.012987	6.59593	exon,nonsynonymous(gene-LOC789317:rna-XM_002686115.5:exon1:c.A1750C:p.M584L,)	gene-LOC789317	sp|Q9UKF2|ADA30_HUMAN Disintegrin and metalloproteinase domain-containing protein 30 OS=Homo sapiens OX=9606 GN=ADAM30 PE=1 SV=2//0	23400867	23403648	2782	0	1	23403053;0;A;C;0.01298701298701298701298701299;6.59592559426127;exon,nonsynonymous(gene-LOC789317:rna-XM_002686115.5:exon1:c.A1750C:p.M584L,)
46	NC_037330.1	26721431	26741431	20001	1	26731431	A	G	0.0119048	5.51664	exon,nonsynonymous(gene-CD58:rna-XM_010803137.2:exon2:c.A136G:p.K46E,gene-CD58:rna-XM_002686125.5:exon2:c.A136G:p.K46E,gene-CD58:rna-XM_005204064.4:exon2:c.A136G:p.K46E,gene-CD58:rna-XM_024990011.1:exon2:c.A136G:p.K46E,gene-CD58:rna-XM_024990012.1:exon2:c.A136G:p.K46E,)	gene-CD58	sp|P19256|LFA3_HUMAN Lymphocyte function-associated antigen 3 OS=Homo sapiens OX=9606 GN=CD58 PE=1 SV=1//2.49889e-50	26709583	26773158	63576	0	1	26731431;0;A;G;0.01190476190476190476190476190;5.51664181992272;exon,nonsynonymous(gene-CD58:rna-XM_010803137.2:exon2:c.A136G:p.K46E,gene-CD58:rna-XM_002686125.5:exon2:c.A136G:p.K46E,gene-CD58:rna-XM_005204064.4:exon2:c.A136G:p.K46E,gene-CD58:rna-XM_024990011.1:exon2:c.A136G:p.K46E,gene-CD58:rna-XM_024990012.1:exon2:c.A136G:p.K46E,)
47	NC_037330.1	32535056	32555056	20001	1	32545056	T	C	0.0103093	5.46436	intergenic(gene-CD53(dist=12030),gene-KCNA3(dist=200074))
48	NC_037330.1	34672982	34692982	20001	1	34682982	G	C	0.010989	5.84246	intergenic(gene-PRPF38B(dist=1638),gene-HENMT1(dist=18885))	gene-LOC101906177	no	34682372	34685407	3036	0	1	34682982;0;G;C;0.01098901098901098901098901099;5.84245891982729;intergenic,gene-PRPF38B(dist=1638),gene-HENMT1(dist=18885)
48	NC_037330.1	34672982	34692982	20001	1	34682982	G	C	0.010989	5.84246	intergenic(gene-PRPF38B(dist=1638),gene-HENMT1(dist=18885))	gene-PRPF38B	sp|Q6AXY7|PR38B_RAT Pre-mRNA-splicing factor 38B OS=Rattus norvegicus OX=10116 GN=Prpf38b PE=1 SV=1//1.97049e-127	34672728	34681344	8617	1638	1	34682982;1638;G;C;0.01098901098901098901098901099;5.84245891982729;intergenic,gene-PRPF38B(dist=1638),gene-HENMT1(dist=18885)
49	NC_037330.1	36537399	36557399	20001	1	36547399	A	T	0.0102041	6.42594	intergenic(gene-PRMT6(dist=234528),NONE(dist=NONE))
50	NC_037330.1	38970231	38990231	20001	1	38980231	C	T	0.043956	5.71782	intergenic(NONE(dist=NONE),gene-LOC539383(dist=762923))
51	NC_037330.1	39873544	39893544	20001	1	39883544	T	G	0.0121951	5.45572	upstream(gene-RNPC3)	gene-RNPC3	sp|Q3MHP0|RBM40_BOVIN RNA-binding protein 40 OS=Bos taurus OX=9913 GN=RNPC3 PE=2 SV=1//0	39837781	39883488	45708	56	1	39883544;56;T;G;0.01219512195121951219512195122;5.45572379236241;upstream,gene-RNPC3
52	NC_037330.1	45759251	45779251	20001	1	45769251	T	C	0.0333333	7.7614	intronic(gene-DPYD)	gene-DPYD	sp|Q28007|DPYD_BOVIN Dihydropyrimidine dehydrogenase [NADP(+)] OS=Bos taurus OX=9913 GN=DPYD PE=1 SV=1//0	45408337	46330781	922445	0	1	45769251;0;T;C;0.03333333333333333333333333333;7.76140146429904;intronic,gene-DPYD
53	NC_037330.1	47393059	47413059	20001	1	47403059	C	G	0.0128205	6.36296	intergenic(gene-PTBP2(dist=663172),gene-RWDD3(dist=836751))
54	NC_037330.1	56515845	56535845	20001	1	56525845	A	T	0.0205479	5.07008	intergenic(gene-PKN2(dist=1324899),gene-LMO4(dist=172722))
55	NC_037330.1	77691485	77711485	20001	1	77701485	G	A	0.010101	5.27563	intergenic(gene-GADD45A(dist=49638),gene-SERBP1(dist=221273))
56	NC_037330.1	87495399	87515399	20001	1	87505399	C	T	0.0125	5.40341	intronic(gene-OMA1)	gene-OMA1	sp|Q3SZN3|OMA1_BOVIN Metalloendopeptidase OMA1, mitochondrial OS=Bos taurus OX=9913 GN=OMA1 PE=2 SV=2//0	87479235	87572929	93695	0	1	87505399;0;C;T;0.0125;5.403408951554;intronic,gene-OMA1
57	NC_037330.1	103506686	103526686	20001	1	103516686	G	A	0.0376344	7.37319	intergenic(gene-CLDN19(dist=13096),gene-YBX1(dist=3379))	gene-YBX1	sp|P67809|YBOX1_HUMAN Nuclease-sensitive element-binding protein 1 OS=Homo sapiens OX=9606 GN=YBX1 PE=1 SV=3//2.25039e-116	103520065	103539625	19561	-3379	1	103516686;-3379;G;A;0.03763440860215053763440860215;7.37319314501781;intergenic,gene-CLDN19(dist=13096),gene-YBX1(dist=3379)
58	NC_037330.1	113822710	113842710	20001	1	113832710	G	A	0.0197368	5.62715	intergenic(gene-SPP2(dist=101810),gene-ARL4C(dist=281341))
59	NC_037330.1	119294672	119314829	20158	3	119304672	G	A	0.0765306	5.23763	intronic(gene-LOC615009)	gene-LOC615009	sp|Q60894|OLF12_MOUSE Olfactory receptor 12 OS=Mus musculus OX=10090 GN=Olfr12 PE=3 SV=2//5.65822e-164	119303316	119309529	6214	0	3	119304672;0;G;A;0.07653061224489795918367346939;5.23762614934394;intronic,gene-LOC615009	119304774;0;A;C;0.07731958762886597938144329897;5.09154854641169;intronic,gene-LOC615009	119304829;0;T;C;0.078125;5.01467360033198;intronic,gene-LOC615009
60	NC_037331.1	3167561	3187607	20047	2	3177607	G	C	0.0136986	5.20919	intergenic(NONE(dist=NONE),gene-COBL(dist=1404963))
61	NC_037331.1	3797658	3817658	20001	1	3807658	G	A	0.0144928	6.84811	intergenic(NONE(dist=NONE),gene-COBL(dist=774912))
62	NC_037331.1	12474381	12494381	20001	1	12484381	C	T	0.0104167	5.25511	intronic(gene-PPP1R9A)	gene-PPP1R9A	sp|Q9ULJ8|NEB1_HUMAN Neurabin-1 OS=Homo sapiens OX=9606 GN=PPP1R9A PE=1 SV=2//5.00385e-93	12190820	12540227	349408	0	1	12484381;0;C;T;0.01041666666666666666666666667;5.25511005723734;intronic,gene-PPP1R9A
63	NC_037331.1	14249229	14269229	20001	1	14259229	T	G	0.0120482	5.80519	intergenic(gene-LOC618297(dist=142150),gene-DLX6(dist=129113))	gene-LOC101906304	no	14222351	14278653	56303	0	1	14259229;0;T;G;0.01204819277108433734939759036;5.8051863339775;intergenic,gene-LOC618297(dist=142150),gene-DLX6(dist=129113)
64	NC_037331.1	15693483	15713483	20001	1	15703483	T	C	0.0285714	5.17605	intronic(gene-UMAD1)	gene-RPA3	sp|P35244|RFA3_HUMAN Replication protein A 14 kDa subunit OS=Homo sapiens OX=9606 GN=RPA3 PE=1 SV=1//1.0392e-64	15692488	15695744	3257	7739	1	15703483;7739;T;C;0.02857142857142857142857142857;5.1760481791798;intronic,gene-UMAD1
64	NC_037331.1	15693483	15713483	20001	1	15703483	T	C	0.0285714	5.17605	intronic(gene-UMAD1)	gene-UMAD1	sp|C9J7I0|UMAD1_HUMAN UBAP1-MVB12-associated (UMA)-domain containing protein 1 OS=Homo sapiens OX=9606 GN=UMAD1 PE=2 SV=2//7.67333e-76	15695863	15949567	253705	0	4	15703483;0;T;C;0.02857142857142857142857142857;5.1760481791798;intronic,gene-UMAD1	15718132;0;G;A;0.01282051282051282051282051282;7.12438591325029;intronic,gene-UMAD1	15703483;0;T;C;0.02857142857142857142857142857;5.1760481791798;intronic,gene-UMAD1	15718132;0;G;A;0.01282051282051282051282051282;7.12438591325029;intronic,gene-UMAD1
65	NC_037331.1	15708132	15728132	20001	1	15718132	G	A	0.0128205	7.12439	intronic(gene-UMAD1)	gene-UMAD1	sp|C9J7I0|UMAD1_HUMAN UBAP1-MVB12-associated (UMA)-domain containing protein 1 OS=Homo sapiens OX=9606 GN=UMAD1 PE=2 SV=2//7.67333e-76	15695863	15949567	253705	0	4	15703483;0;T;C;0.02857142857142857142857142857;5.1760481791798;intronic,gene-UMAD1	15718132;0;G;A;0.01282051282051282051282051282;7.12438591325029;intronic,gene-UMAD1	15703483;0;T;C;0.02857142857142857142857142857;5.1760481791798;intronic,gene-UMAD1	15718132;0;G;A;0.01282051282051282051282051282;7.12438591325029;intronic,gene-UMAD1
66	NC_037331.1	16763826	16783826	20001	1	16773826	A	C	0.0121951	5.33852	intronic(gene-NXPH1)	gene-NXPH1	sp|Q61200|NXPH1_MOUSE Neurexophilin-1 OS=Mus musculus OX=10090 GN=Nxph1 PE=2 SV=2//1.04505e-180	16522990	16891354	368365	0	1	16773826;0;A;C;0.01219512195121951219512195122;5.33852399950497;intronic,gene-NXPH1
67	NC_037331.1	17426159	17446159	20001	1	17436159	T	G	0.0114943	7.0772	intergenic(gene-NXPH1(dist=544805),gene-NDUFA4(dist=1605088))
68	NC_037331.1	29001802	29021802	20001	1	29011802	A	C	0.012987	7.25091	intronic(gene-MACC1)	gene-MACC1	sp|Q6ZN28|MACC1_HUMAN Metastasis-associated in colon cancer protein 1 OS=Homo sapiens OX=9606 GN=MACC1 PE=1 SV=2//0	28788435	29109424	320990	0	1	29011802;0;A;C;0.01298701298701298701298701299;7.25091275170423;intronic,gene-MACC1
69	NC_037331.1	29217328	29237328	20001	1	29227328	G	A	0.0140845	7.22998	intergenic(gene-ITGB8(dist=106476),gene-ABCB5(dist=126068))
70	NC_037331.1	31733395	31753395	20001	1	31743395	A	G	0.164384	5.01382	intergenic(gene-FAM126A(dist=41104),gene-KLHL7(dist=24925))
71	NC_037331.1	36988800	37008800	20001	1	36998800	C	A	0.0608108	6.25676	intronic(gene-SEMA3E)	gene-SEMA3E	sp|O15041|SEM3E_HUMAN Semaphorin-3E OS=Homo sapiens OX=9606 GN=SEMA3E PE=1 SV=1//0	36966842	37240372	273531	0	1	36998800;0;C;A;0.06081081081081081081081081081;6.25675904795685;intronic,gene-SEMA3E
72	NC_037331.1	41297501	41317501	20001	1	41307501	T	C	0.0140845	5.78418	intergenic(gene-GNAI1(dist=245917),gene-MAGI2(dist=897865))
73	NC_037331.1	41546308	41566308	20001	1	41556308	A	C	0.0117647	6.42229	intergenic(gene-GNAI1(dist=494724),gene-MAGI2(dist=649058))
74	NC_037331.1	42794535	42814535	20001	1	42804535	C	T	0.0108696	6.57241	intronic(gene-MAGI2)	gene-MAGI2	sp|Q86UL8|MAGI2_HUMAN Membrane-associated guanylate kinase, WW and PDZ domain-containing protein 2 OS=Homo sapiens OX=9606 GN=MAGI2 PE=1 SV=3//0	42205366	43260759	1055394	0	1	42804535;0;C;T;0.01086956521739130434782608696;6.57241295675682;intronic,gene-MAGI2
75	NC_037331.1	49116254	49136254	20001	1	49126254	A	G	0.11039	6.75466	intergenic(gene-LAMB1(dist=63872),gene-NRCAM(dist=116605))
76	NC_037331.1	52041021	52061021	20001	1	52051021	G	A	0.115	5.09537	intergenic(gene-CAV2(dist=122395),gene-TES(dist=118860))
77	NC_037331.1	53411937	53431937	20001	1	53421937	T	C	0.0987654	5.43769	intergenic(gene-TFEC(dist=920906),gene-MDFIC(dist=20858))
78	NC_037331.1	53763905	53783905	20001	1	53773905	C	T	0.046875	5.33612	intronic(gene-FOXP2)	gene-FOXP2	sp|Q5QL03|FOXP2_HYLLA Forkhead box protein P2 OS=Hylobates lar OX=9580 GN=FOXP2 PE=3 SV=1//6.61336e-20	53768854	54431085	662232	0	1	53773905;0;C;T;0.046875;5.3361196472578;intronic,gene-FOXP2
79	NC_037331.1	58602976	58622976	20001	1	58612976	G	A	0.0125	7.87037	intergenic(gene-RGS2(dist=253077),gene-DNAJB9(dist=969789))	gene-TRNAS-GGA-10	no	58619268	58619339	72	-6292	1	58612976;-6292;G;A;0.0125;7.87036617020232;intergenic,gene-RGS2(dist=253077),gene-DNAJB9(dist=969789)
80	NC_037331.1	58702958	58722958	20001	1	58712958	A	G	0.0116279	5.50862	intergenic(gene-RGS2(dist=353059),gene-DNAJB9(dist=869807))
81	NC_037331.1	59291035	59311035	20001	1	59301035	T	C	0.123288	5.89083	intergenic(gene-RGS2(dist=941136),gene-DNAJB9(dist=281730))
82	NC_037331.1	60424575	60444575	20001	1	60434575	A	G	0.232143	7.26168	intronic(gene-ELMO1)	gene-ELMO1	sp|Q92556|ELMO1_HUMAN Engulfment and cell motility protein 1 OS=Homo sapiens OX=9606 GN=ELMO1 PE=1 SV=2//0	59867686	60450511	582826	0	1	60434575;0;A;G;0.2321428571428571428571428571;7.26167767365167;intronic,gene-ELMO1
82	NC_037331.1	60424575	60444575	20001	1	60434575	A	G	0.232143	7.26168	intronic(gene-ELMO1)	gene-LOC104972076	no	60417575	60424865	7291	9710	1	60434575;9710;A;G;0.2321428571428571428571428571;7.26167767365167;intronic,gene-ELMO1
83	NC_037331.1	67312526	67332526	20001	1	67322526	G	C	0.05	5.94996	intronic(gene-CREB5)	gene-CREB5	sp|Q02930|CREB5_HUMAN Cyclic AMP-responsive element-binding protein 5 OS=Homo sapiens OX=9606 GN=CREB5 PE=1 SV=3//2.34124e-57	67314284	67752315	438032	0	9	67322526;0;G;C;0.05;5.9499587618085;intronic,gene-CREB5	67433478;0;G;T;0.01960784313725490196078431373;5.07598069630614;intronic,gene-CREB5	67476755;0;A;T;0.02105263157894736842105263158;5.30210342049607;intronic,gene-CREB5	67322526;0;G;C;0.05;5.9499587618085;intronic,gene-CREB5	67433478;0;G;T;0.01960784313725490196078431373;5.07598069630614;intronic,gene-CREB5	67476755;0;A;T;0.02105263157894736842105263158;5.30210342049607;intronic,gene-CREB5	67322526;0;G;C;0.05;5.9499587618085;intronic,gene-CREB5	67433478;0;G;T;0.01960784313725490196078431373;5.07598069630614;intronic,gene-CREB5	67476755;0;A;T;0.02105263157894736842105263158;5.30210342049607;intronic,gene-CREB5
84	NC_037331.1	67423478	67443478	20001	1	67433478	G	T	0.0196078	5.07598	intronic(gene-CREB5)	gene-CREB5	sp|Q02930|CREB5_HUMAN Cyclic AMP-responsive element-binding protein 5 OS=Homo sapiens OX=9606 GN=CREB5 PE=1 SV=3//2.34124e-57	67314284	67752315	438032	0	9	67322526;0;G;C;0.05;5.9499587618085;intronic,gene-CREB5	67433478;0;G;T;0.01960784313725490196078431373;5.07598069630614;intronic,gene-CREB5	67476755;0;A;T;0.02105263157894736842105263158;5.30210342049607;intronic,gene-CREB5	67322526;0;G;C;0.05;5.9499587618085;intronic,gene-CREB5	67433478;0;G;T;0.01960784313725490196078431373;5.07598069630614;intronic,gene-CREB5	67476755;0;A;T;0.02105263157894736842105263158;5.30210342049607;intronic,gene-CREB5	67322526;0;G;C;0.05;5.9499587618085;intronic,gene-CREB5	67433478;0;G;T;0.01960784313725490196078431373;5.07598069630614;intronic,gene-CREB5	67476755;0;A;T;0.02105263157894736842105263158;5.30210342049607;intronic,gene-CREB5
85	NC_037331.1	67466755	67486755	20001	1	67476755	A	T	0.0210526	5.3021	intronic(gene-CREB5)	gene-CREB5	sp|Q02930|CREB5_HUMAN Cyclic AMP-responsive element-binding protein 5 OS=Homo sapiens OX=9606 GN=CREB5 PE=1 SV=3//2.34124e-57	67314284	67752315	438032	0	9	67322526;0;G;C;0.05;5.9499587618085;intronic,gene-CREB5	67433478;0;G;T;0.01960784313725490196078431373;5.07598069630614;intronic,gene-CREB5	67476755;0;A;T;0.02105263157894736842105263158;5.30210342049607;intronic,gene-CREB5	67322526;0;G;C;0.05;5.9499587618085;intronic,gene-CREB5	67433478;0;G;T;0.01960784313725490196078431373;5.07598069630614;intronic,gene-CREB5	67476755;0;A;T;0.02105263157894736842105263158;5.30210342049607;intronic,gene-CREB5	67322526;0;G;C;0.05;5.9499587618085;intronic,gene-CREB5	67433478;0;G;T;0.01960784313725490196078431373;5.07598069630614;intronic,gene-CREB5	67476755;0;A;T;0.02105263157894736842105263158;5.30210342049607;intronic,gene-CREB5
86	NC_037331.1	81341844	81361844	20001	1	81351844	C	T	0.103448	5.91536	intergenic(gene-YAE1D1(dist=60440),gene-POU6F2(dist=18933))
87	NC_037331.1	91029046	91049046	20001	1	91039046	T	C	0.0123457	6.91433	intronic(gene-GRM8)	gene-GRM8	sp|O00222|GRM8_HUMAN Metabotropic glutamate receptor 8 OS=Homo sapiens OX=9606 GN=GRM8 PE=1 SV=2//0	90671110	91521030	849921	0	1	91039046;0;T;C;0.01234567901234567901234567901;6.91432882259805;intronic,gene-GRM8
88	NC_037331.1	99979663	99999663	20001	1	99989663	A	C	0.0151515	5.01965	intergenic(gene-MTPN(dist=162498),gene-CHRM2(dist=603747))
89	NC_037331.1	104939954	104961077	21124	3	104951077	C	T	0.0135135	7.01534	intronic(gene-KIAA1147)	gene-KIAA1147	sp|A4D1U4|LCHN_HUMAN Protein LCHN OS=Homo sapiens OX=9606 GN=LCHN PE=1 SV=1//0	104908397	104960673	52277	0	3	104949954;0;T;C;0.01265822784810126582278481013;5.82526847186317;intronic,gene-KIAA1147	104949977;0;G;T;0.0125;5.84741906418743;intronic,gene-KIAA1147	104951077;0;C;T;0.01351351351351351351351351351;7.01534232786876;intronic,gene-KIAA1147
90	NC_037331.1	105611125	105631125	20001	1	105621125	C	T	0.035	5.41768	intergenic(gene-LOC100297263(dist=16730),gene-LOC100299076(dist=12732))	gene-LOC101904744	no	105624897	105625585	689	-3772	1	105621125;-3772;C;T;0.035;5.41768159240628;intergenic,gene-LOC100297263(dist=16730),gene-LOC100299076(dist=12732)
90	NC_037331.1	105611125	105631125	20001	1	105621125	C	T	0.035	5.41768	intergenic(gene-LOC100297263(dist=16730),gene-LOC100299076(dist=12732))	gene-LOC112441528	no	105629377	105630413	1037	-8252	1	105621125;-8252;C;T;0.035;5.41768159240628;intergenic,gene-LOC100297263(dist=16730),gene-LOC100299076(dist=12732)
91	NC_037331.1	108876729	108896729	20001	1	108886729	G	A	0.0347222	9.37878	intergenic(gene-TPK1(dist=785587),gene-LOC112446342(dist=315785))
92	NC_037331.1	118111893	118131893	20001	1	118121893	A	G	0.0106383	7.32215	intronic(gene-RNF32)	gene-RNF32	sp|Q4R5T4|RNF32_MACFA RING finger protein 32 OS=Macaca fascicularis OX=9541 GN=RNF32 PE=2 SV=1//0	118109685	118148925	39241	0	1	118121893;0;A;G;0.01063829787234042553191489362;7.32214877972091;intronic,gene-RNF32
93	NC_037331.1	118388356	118408356	20001	1	118398356	G	C	0.0637255	6.55969	intergenic(gene-MNX1(dist=14270),gene-UBE3C(dist=67045))
94	NC_037332.1	1327135	1347135	20001	1	1337135	C	T	0.0809524	5.81572	UTR3(gene-TMEM19)	gene-TMEM19	sp|Q5RF73|TMM19_PONAB Transmembrane protein 19 OS=Pongo abelii OX=9601 GN=TMEM19 PE=2 SV=1//1.17212e-160	1319437	1337429	17993	0	1	1337135;0;C;T;0.08095238095238095238095238095;5.81572262359302;UTR3,gene-TMEM19
95	NC_037332.1	9412050	9432050	20001	1	9422050	C	T	0.0507246	7.34251	intronic(gene-PPP1R12A)	gene-PPP1R12A	sp|O14974|MYPT1_HUMAN Protein phosphatase 1 regulatory subunit 12A OS=Homo sapiens OX=9606 GN=PPP1R12A PE=1 SV=1//0	9309054	9477866	168813	0	1	9422050;0;C;T;0.05072463768115942028985507246;7.34251092974055;intronic,gene-PPP1R12A
96	NC_037332.1	10977590	10997590	20001	1	10987590	C	T	0.0185185	6.66303	intronic(gene-PPFIA2)	gene-PPFIA2	sp|O75334|LIPA2_HUMAN Liprin-alpha-2 OS=Homo sapiens OX=9606 GN=PPFIA2 PE=1 SV=2//0	10847692	11349880	502189	0	1	10987590;0;C;T;0.01851851851851851851851851852;6.66302682142401;intronic,gene-PPFIA2
97	NC_037332.1	11392076	11412076	20001	1	11402076	T	G	0.012987	6.85847	intergenic(gene-PPFIA2(dist=52196),gene-CCDC59(dist=500672))
98	NC_037332.1	12809637	12829637	20001	1	12819637	C	T	0.136986	5.61416	intergenic(gene-TMTC2(dist=177536),gene-SLC6A15(dist=1679352))
99	NC_037332.1	14027254	14047254	20001	1	14037254	G	A	0.0131579	8.12504	intergenic(gene-TMTC2(dist=1395153),gene-SLC6A15(dist=461735))
100	NC_037332.1	14055121	14075121	20001	1	14065121	G	A	0.0104167	5.55757	intergenic(gene-TMTC2(dist=1423020),gene-SLC6A15(dist=433868))
101	NC_037332.1	14560279	14580279	20001	1	14570279	G	T	0.0133333	8.4087	intergenic(gene-SLC6A15(dist=14077),gene-TSPAN19(dist=74951))	gene-LOC112446647	no	14555884	14574777	18894	0	1	14570279;0;G;T;0.01333333333333333333333333333;8.40869637407878;intergenic,gene-SLC6A15(dist=14077),gene-TSPAN19(dist=74951)
102	NC_037332.1	16739930	16759930	20001	1	16749930	A	T	0.0144928	5.24386	intergenic(gene-MGAT4C(dist=790503),gene-C5H12orf50(dist=1043244))
103	NC_037332.1	16820683	16840683	20001	1	16830683	A	G	0.0138889	5.49271	intergenic(gene-MGAT4C(dist=871256),gene-C5H12orf50(dist=962491))
104	NC_037332.1	17154271	17174271	20001	1	17164271	T	C	0.0117647	5.26063	intergenic(gene-MGAT4C(dist=1204844),gene-C5H12orf50(dist=628903))
105	NC_037332.1	17192625	17212625	20001	1	17202625	A	C	0.0142857	5.57569	intergenic(gene-MGAT4C(dist=1243198),gene-C5H12orf50(dist=590549))
106	NC_037332.1	23126575	23146575	20001	1	23136575	A	C	0.0108696	6.10166	intergenic(gene-EEA1(dist=358848),gene-NUDT4(dist=55090))	gene-LOC107132465	no	22878680	23176157	297478	0	1	23136575;0;A;C;0.01086956521739130434782608696;6.10166295056726;intergenic,gene-EEA1(dist=358848),gene-NUDT4(dist=55090)
107	NC_037332.1	25594621	25614621	20001	1	25604621	G	A	0.0142857	6.04413	intergenic(gene-NCKAP1L(dist=11758),gene-GTSF1(dist=8619))	gene-GTSF1	sp|Q3SZU0|GTSF1_BOVIN Gametocyte-specific factor 1 OS=Bos taurus OX=9913 GN=GTSF1 PE=2 SV=1//6.53863e-112	25613240	25632602	19363	-8619	1	25604621;-8619;G;A;0.01428571428571428571428571429;6.04412549031695;intergenic,gene-NCKAP1L(dist=11758),gene-GTSF1(dist=8619)
107	NC_037332.1	25594621	25614621	20001	1	25604621	G	A	0.0142857	6.04413	intergenic(gene-NCKAP1L(dist=11758),gene-GTSF1(dist=8619))	gene-LOC112446662	no	25610329	25613226	2898	-5708	1	25604621;-5708;G;A;0.01428571428571428571428571429;6.04412549031695;intergenic,gene-NCKAP1L(dist=11758),gene-GTSF1(dist=8619)
108	NC_037332.1	51562713	51582853	20141	2	51572713	C	T	0.0222222	10.2392	intronic(gene-FAM19A2)	gene-FAM19A2	sp|Q8N3H0|F19A2_HUMAN Protein FAM19A2 OS=Homo sapiens OX=9606 GN=FAM19A2 PE=2 SV=1//1.445e-81	51360703	51925645	564943	0	2	51572713;0;C;T;0.02222222222222222222222222222;10.2392208780703;intronic,gene-FAM19A2	51572853;0;C;T;0.02222222222222222222222222222;10.2392208780703;intronic,gene-FAM19A2
109	NC_037332.1	53022361	53042361	20001	1	53032361	T	G	0.0174419	5.61021	intergenic(gene-LOC112446802(dist=409761),gene-SLC16A7(dist=664768))
110	NC_037332.1	53094172	53114172	20001	1	53104172	C	G	0.0159574	5.15216	intergenic(gene-LOC112446802(dist=481572),gene-SLC16A7(dist=592957))
111	NC_037332.1	60605462	60625462	20001	1	60615462	A	C	0.0128205	6.0921	intronic(gene-CDK17)	gene-CDK17	sp|O35831|CDK17_RAT Cyclin-dependent kinase 17 OS=Rattus norvegicus OX=10116 GN=Cdk17 PE=1 SV=1//0	60533968	60664567	130600	0	1	60615462;0;A;C;0.01282051282051282051282051282;6.09209662803483;intronic,gene-CDK17
112	NC_037332.1	64715742	64735742	20001	1	64725742	G	A	0.0119048	5.74893	intronic(gene-ANO4)	gene-ANO4	sp|Q32M45|ANO4_HUMAN Anoctamin-4 OS=Homo sapiens OX=9606 GN=ANO4 PE=2 SV=1//0	64586049	65019434	433386	0	1	64725742;0;G;A;0.01190476190476190476190476190;5.74892733872322;intronic,gene-ANO4
113	NC_037332.1	74480959	74500959	20001	1	74490959	A	G	0.0144928	5.8044	intronic(gene-LOC788334)	gene-LOC524576	sp|O95236|APOL3_HUMAN Apolipoprotein L3 OS=Homo sapiens OX=9606 GN=APOL3 PE=1 SV=3//4.32249e-37	74499516	74524788	25273	-8557	1	74490959;-8557;A;G;0.01449275362318840579710144928;5.80439864711519;intronic,gene-LOC788334
113	NC_037332.1	74480959	74500959	20001	1	74490959	A	G	0.0144928	5.8044	intronic(gene-LOC788334)	gene-LOC788334	sp|O95236|APOL3_HUMAN Apolipoprotein L3 OS=Homo sapiens OX=9606 GN=APOL3 PE=1 SV=3//4.96398e-41	74479750	74493931	14182	0	1	74490959;0;A;G;0.01449275362318840579710144928;5.80439864711519;intronic,gene-LOC788334
114	NC_037332.1	78199607	78219607	20001	1	78209607	C	T	0.0105263	6.05407	intronic(gene-AMN1)	gene-AMN1	sp|Q32L08|AMN1_BOVIN Protein AMN1 homolog OS=Bos taurus OX=9913 GN=AMN1 PE=2 SV=2//2.06586e-159	78176144	78261615	85472	0	1	78209607;0;C;T;0.01052631578947368421052631579;6.05407308712643;intronic,gene-AMN1
115	NC_037332.1	79200854	79220881	20028	2	79210854	G	T	0.0119048	5.28905	intergenic(gene-IPO8(dist=288494),gene-TMTC1(dist=597016))
116	NC_037332.1	83386171	83406171	20001	1	83396171	G	A	0.0674157	8.46817	intronic(gene-ITPR2)	gene-ITPR2	sp|Q8WN96|ITPR2_BOVIN Inositol 1,4,5-trisphosphate receptor type 2 OS=Bos taurus OX=9913 GN=ITPR2 PE=2 SV=1//0	82983174	83573310	590137	0	1	83396171;0;G;A;0.06741573033707865168539325843;8.46816778763021;intronic,gene-ITPR2
117	NC_037332.1	83975400	83995400	20001	1	83985400	G	A	0.0674157	5.67323	intronic(gene-RASSF8)	gene-RASSF8	sp|Q8NHQ8|RASF8_HUMAN Ras association domain-containing protein 8 OS=Homo sapiens OX=9606 GN=RASSF8 PE=1 SV=2//0	83867388	84005186	137799	0	1	83985400;0;G;A;0.06741573033707865168539325843;5.67323394998283;intronic,gene-RASSF8
118	NC_037332.1	84028407	84048407	20001	1	84038407	A	G	0.0544554	7.84234	intergenic(gene-RASSF8(dist=33221),gene-LMNTD1(dist=281738))
119	NC_037332.1	84216683	84236714	20032	2	84226714	C	T	0.0641026	7.49207	intergenic(gene-RASSF8(dist=221528),gene-LMNTD1(dist=93431))
120	NC_037332.1	84310304	84330387	20084	2	84320304	T	C	0.0662651	8.24315	UTR5(gene-LMNTD1)	gene-LMNTD1	sp|Q4R899|LMTD1_MACFA Lamin tail domain-containing protein 1 OS=Macaca fascicularis OX=9541 GN=LMNTD1 PE=2 SV=1//1.45103e-150	84320145	84493861	173717	0	28	84320304;0;T;C;0.06626506024096385542168674699;8.24314976359419;UTR5,gene-LMNTD1	84320387;0;G;T;0.06547619047619047619047619048;8.18685819773863;UTR5,gene-LMNTD1	84333459;0;C;G;0.03125;6.78623634523592;intronic,gene-LMNTD1	84350271;0;T;C;0.06470588235294117647058823529;8.2854197128746;intronic,gene-LMNTD1	84463420;0;G;T;0.07792207792207792207792207792;6.31910090426487;intronic,gene-LMNTD1	84463564;0;A;G;0.07792207792207792207792207792;6.31910090426487;intronic,gene-LMNTD1	84463588;0;C;T;0.07236842105263157894736842105;6.92275640431481;intronic,gene-LMNTD1	84320304;0;T;C;0.06626506024096385542168674699;8.24314976359419;UTR5,gene-LMNTD1	84320387;0;G;T;0.06547619047619047619047619048;8.18685819773863;UTR5,gene-LMNTD1	84333459;0;C;G;0.03125;6.78623634523592;intronic,gene-LMNTD1	84350271;0;T;C;0.06470588235294117647058823529;8.2854197128746;intronic,gene-LMNTD1	84463420;0;G;T;0.07792207792207792207792207792;6.31910090426487;intronic,gene-LMNTD1	84463564;0;A;G;0.07792207792207792207792207792;6.31910090426487;intronic,gene-LMNTD1	84463588;0;C;T;0.07236842105263157894736842105;6.92275640431481;intronic,gene-LMNTD1	84320304;0;T;C;0.06626506024096385542168674699;8.24314976359419;UTR5,gene-LMNTD1	84320387;0;G;T;0.06547619047619047619047619048;8.18685819773863;UTR5,gene-LMNTD1	84333459;0;C;G;0.03125;6.78623634523592;intronic,gene-LMNTD1	84350271;0;T;C;0.06470588235294117647058823529;8.2854197128746;intronic,gene-LMNTD1	84463420;0;G;T;0.07792207792207792207792207792;6.31910090426487;intronic,gene-LMNTD1	84463564;0;A;G;0.07792207792207792207792207792;6.31910090426487;intronic,gene-LMNTD1	84463588;0;C;T;0.07236842105263157894736842105;6.92275640431481;intronic,gene-LMNTD1	84320304;0;T;C;0.06626506024096385542168674699;8.24314976359419;UTR5,gene-LMNTD1	84320387;0;G;T;0.06547619047619047619047619048;8.18685819773863;UTR5,gene-LMNTD1	84333459;0;C;G;0.03125;6.78623634523592;intronic,gene-LMNTD1	84350271;0;T;C;0.06470588235294117647058823529;8.2854197128746;intronic,gene-LMNTD1	84463420;0;G;T;0.07792207792207792207792207792;6.31910090426487;intronic,gene-LMNTD1	84463564;0;A;G;0.07792207792207792207792207792;6.31910090426487;intronic,gene-LMNTD1	84463588;0;C;T;0.07236842105263157894736842105;6.92275640431481;intronic,gene-LMNTD1
121	NC_037332.1	84323459	84343459	20001	1	84333459	C	G	0.03125	6.78624	intronic(gene-LMNTD1)	gene-LMNTD1	sp|Q4R899|LMTD1_MACFA Lamin tail domain-containing protein 1 OS=Macaca fascicularis OX=9541 GN=LMNTD1 PE=2 SV=1//1.45103e-150	84320145	84493861	173717	0	28	84320304;0;T;C;0.06626506024096385542168674699;8.24314976359419;UTR5,gene-LMNTD1	84320387;0;G;T;0.06547619047619047619047619048;8.18685819773863;UTR5,gene-LMNTD1	84333459;0;C;G;0.03125;6.78623634523592;intronic,gene-LMNTD1	84350271;0;T;C;0.06470588235294117647058823529;8.2854197128746;intronic,gene-LMNTD1	84463420;0;G;T;0.07792207792207792207792207792;6.31910090426487;intronic,gene-LMNTD1	84463564;0;A;G;0.07792207792207792207792207792;6.31910090426487;intronic,gene-LMNTD1	84463588;0;C;T;0.07236842105263157894736842105;6.92275640431481;intronic,gene-LMNTD1	84320304;0;T;C;0.06626506024096385542168674699;8.24314976359419;UTR5,gene-LMNTD1	84320387;0;G;T;0.06547619047619047619047619048;8.18685819773863;UTR5,gene-LMNTD1	84333459;0;C;G;0.03125;6.78623634523592;intronic,gene-LMNTD1	84350271;0;T;C;0.06470588235294117647058823529;8.2854197128746;intronic,gene-LMNTD1	84463420;0;G;T;0.07792207792207792207792207792;6.31910090426487;intronic,gene-LMNTD1	84463564;0;A;G;0.07792207792207792207792207792;6.31910090426487;intronic,gene-LMNTD1	84463588;0;C;T;0.07236842105263157894736842105;6.92275640431481;intronic,gene-LMNTD1	84320304;0;T;C;0.06626506024096385542168674699;8.24314976359419;UTR5,gene-LMNTD1	84320387;0;G;T;0.06547619047619047619047619048;8.18685819773863;UTR5,gene-LMNTD1	84333459;0;C;G;0.03125;6.78623634523592;intronic,gene-LMNTD1	84350271;0;T;C;0.06470588235294117647058823529;8.2854197128746;intronic,gene-LMNTD1	84463420;0;G;T;0.07792207792207792207792207792;6.31910090426487;intronic,gene-LMNTD1	84463564;0;A;G;0.07792207792207792207792207792;6.31910090426487;intronic,gene-LMNTD1	84463588;0;C;T;0.07236842105263157894736842105;6.92275640431481;intronic,gene-LMNTD1	84320304;0;T;C;0.06626506024096385542168674699;8.24314976359419;UTR5,gene-LMNTD1	84320387;0;G;T;0.06547619047619047619047619048;8.18685819773863;UTR5,gene-LMNTD1	84333459;0;C;G;0.03125;6.78623634523592;intronic,gene-LMNTD1	84350271;0;T;C;0.06470588235294117647058823529;8.2854197128746;intronic,gene-LMNTD1	84463420;0;G;T;0.07792207792207792207792207792;6.31910090426487;intronic,gene-LMNTD1	84463564;0;A;G;0.07792207792207792207792207792;6.31910090426487;intronic,gene-LMNTD1	84463588;0;C;T;0.07236842105263157894736842105;6.92275640431481;intronic,gene-LMNTD1
122	NC_037332.1	84340271	84360271	20001	1	84350271	T	C	0.0647059	8.28542	intronic(gene-LMNTD1)	gene-LMNTD1	sp|Q4R899|LMTD1_MACFA Lamin tail domain-containing protein 1 OS=Macaca fascicularis OX=9541 GN=LMNTD1 PE=2 SV=1//1.45103e-150	84320145	84493861	173717	0	28	84320304;0;T;C;0.06626506024096385542168674699;8.24314976359419;UTR5,gene-LMNTD1	84320387;0;G;T;0.06547619047619047619047619048;8.18685819773863;UTR5,gene-LMNTD1	84333459;0;C;G;0.03125;6.78623634523592;intronic,gene-LMNTD1	84350271;0;T;C;0.06470588235294117647058823529;8.2854197128746;intronic,gene-LMNTD1	84463420;0;G;T;0.07792207792207792207792207792;6.31910090426487;intronic,gene-LMNTD1	84463564;0;A;G;0.07792207792207792207792207792;6.31910090426487;intronic,gene-LMNTD1	84463588;0;C;T;0.07236842105263157894736842105;6.92275640431481;intronic,gene-LMNTD1	84320304;0;T;C;0.06626506024096385542168674699;8.24314976359419;UTR5,gene-LMNTD1	84320387;0;G;T;0.06547619047619047619047619048;8.18685819773863;UTR5,gene-LMNTD1	84333459;0;C;G;0.03125;6.78623634523592;intronic,gene-LMNTD1	84350271;0;T;C;0.06470588235294117647058823529;8.2854197128746;intronic,gene-LMNTD1	84463420;0;G;T;0.07792207792207792207792207792;6.31910090426487;intronic,gene-LMNTD1	84463564;0;A;G;0.07792207792207792207792207792;6.31910090426487;intronic,gene-LMNTD1	84463588;0;C;T;0.07236842105263157894736842105;6.92275640431481;intronic,gene-LMNTD1	84320304;0;T;C;0.06626506024096385542168674699;8.24314976359419;UTR5,gene-LMNTD1	84320387;0;G;T;0.06547619047619047619047619048;8.18685819773863;UTR5,gene-LMNTD1	84333459;0;C;G;0.03125;6.78623634523592;intronic,gene-LMNTD1	84350271;0;T;C;0.06470588235294117647058823529;8.2854197128746;intronic,gene-LMNTD1	84463420;0;G;T;0.07792207792207792207792207792;6.31910090426487;intronic,gene-LMNTD1	84463564;0;A;G;0.07792207792207792207792207792;6.31910090426487;intronic,gene-LMNTD1	84463588;0;C;T;0.07236842105263157894736842105;6.92275640431481;intronic,gene-LMNTD1	84320304;0;T;C;0.06626506024096385542168674699;8.24314976359419;UTR5,gene-LMNTD1	84320387;0;G;T;0.06547619047619047619047619048;8.18685819773863;UTR5,gene-LMNTD1	84333459;0;C;G;0.03125;6.78623634523592;intronic,gene-LMNTD1	84350271;0;T;C;0.06470588235294117647058823529;8.2854197128746;intronic,gene-LMNTD1	84463420;0;G;T;0.07792207792207792207792207792;6.31910090426487;intronic,gene-LMNTD1	84463564;0;A;G;0.07792207792207792207792207792;6.31910090426487;intronic,gene-LMNTD1	84463588;0;C;T;0.07236842105263157894736842105;6.92275640431481;intronic,gene-LMNTD1
123	NC_037332.1	84453420	84473588	20169	3	84463588	C	T	0.0723684	6.92276	intronic(gene-LMNTD1)	gene-LMNTD1	sp|Q4R899|LMTD1_MACFA Lamin tail domain-containing protein 1 OS=Macaca fascicularis OX=9541 GN=LMNTD1 PE=2 SV=1//1.45103e-150	84320145	84493861	173717	0	28	84320304;0;T;C;0.06626506024096385542168674699;8.24314976359419;UTR5,gene-LMNTD1	84320387;0;G;T;0.06547619047619047619047619048;8.18685819773863;UTR5,gene-LMNTD1	84333459;0;C;G;0.03125;6.78623634523592;intronic,gene-LMNTD1	84350271;0;T;C;0.06470588235294117647058823529;8.2854197128746;intronic,gene-LMNTD1	84463420;0;G;T;0.07792207792207792207792207792;6.31910090426487;intronic,gene-LMNTD1	84463564;0;A;G;0.07792207792207792207792207792;6.31910090426487;intronic,gene-LMNTD1	84463588;0;C;T;0.07236842105263157894736842105;6.92275640431481;intronic,gene-LMNTD1	84320304;0;T;C;0.06626506024096385542168674699;8.24314976359419;UTR5,gene-LMNTD1	84320387;0;G;T;0.06547619047619047619047619048;8.18685819773863;UTR5,gene-LMNTD1	84333459;0;C;G;0.03125;6.78623634523592;intronic,gene-LMNTD1	84350271;0;T;C;0.06470588235294117647058823529;8.2854197128746;intronic,gene-LMNTD1	84463420;0;G;T;0.07792207792207792207792207792;6.31910090426487;intronic,gene-LMNTD1	84463564;0;A;G;0.07792207792207792207792207792;6.31910090426487;intronic,gene-LMNTD1	84463588;0;C;T;0.07236842105263157894736842105;6.92275640431481;intronic,gene-LMNTD1	84320304;0;T;C;0.06626506024096385542168674699;8.24314976359419;UTR5,gene-LMNTD1	84320387;0;G;T;0.06547619047619047619047619048;8.18685819773863;UTR5,gene-LMNTD1	84333459;0;C;G;0.03125;6.78623634523592;intronic,gene-LMNTD1	84350271;0;T;C;0.06470588235294117647058823529;8.2854197128746;intronic,gene-LMNTD1	84463420;0;G;T;0.07792207792207792207792207792;6.31910090426487;intronic,gene-LMNTD1	84463564;0;A;G;0.07792207792207792207792207792;6.31910090426487;intronic,gene-LMNTD1	84463588;0;C;T;0.07236842105263157894736842105;6.92275640431481;intronic,gene-LMNTD1	84320304;0;T;C;0.06626506024096385542168674699;8.24314976359419;UTR5,gene-LMNTD1	84320387;0;G;T;0.06547619047619047619047619048;8.18685819773863;UTR5,gene-LMNTD1	84333459;0;C;G;0.03125;6.78623634523592;intronic,gene-LMNTD1	84350271;0;T;C;0.06470588235294117647058823529;8.2854197128746;intronic,gene-LMNTD1	84463420;0;G;T;0.07792207792207792207792207792;6.31910090426487;intronic,gene-LMNTD1	84463564;0;A;G;0.07792207792207792207792207792;6.31910090426487;intronic,gene-LMNTD1	84463588;0;C;T;0.07236842105263157894736842105;6.92275640431481;intronic,gene-LMNTD1
124	NC_037332.1	84904151	84946951	42801	9	84914217	C	G	0.047619	9.89128	intronic(gene-LRMP)	gene-LOC112446824	sp|Q5RHB5|LRMP_DANRE Lymphoid-restricted membrane protein OS=Danio rerio OX=7955 GN=lrmp PE=1 SV=2//3.30723e-65	84942778	84987944	45167	-28561	1	84936951;-5827;G;A;0.12;5.16166399442332;intronic,gene-LRMP
124	NC_037332.1	84904151	84946951	42801	9	84914217	C	G	0.047619	9.89128	intronic(gene-LRMP)	gene-LRMP	sp|Q12912|LRMP_HUMAN Lymphoid-restricted membrane protein OS=Homo sapiens OX=9606 GN=LRMP PE=1 SV=3//0	84887138	84942899	55762	0	9	84914151;0;G;A;0.05188679245283018867924528302;8.00931029887018;intronic,gene-LRMP	84914200;0;G;A;0.05188679245283018867924528302;8.00931029887018;intronic,gene-LRMP	84914217;0;C;G;0.04761904761904761904761904762;9.89127806330923;intronic,gene-LRMP	84914226;0;G;A;0.05714285714285714285714285714;7.22875671076398;intronic,gene-LRMP	84914245;0;T;C;0.06185567010309278350515463918;7.54427205866511;intronic,gene-LRMP	84914322;0;C;T;0.05660377358490566037735849057;7.51250641225807;intronic,gene-LRMP	84922162;0;C;A;0.05803571428571428571428571429;5.40068078543879;intronic,gene-LRMP	84927799;0;A;T;0.0625;6.25395600184399;intronic,gene-LRMP	84936951;0;G;A;0.12;5.16166399442332;intronic,gene-LRMP
125	NC_037332.1	85000535	85020535	20001	1	85010535	G	A	0.162338	5.77234	intergenic(gene-LOC112446824(dist=22591),gene-BCAT1(dist=46538))
126	NC_037332.1	85842333	85862333	20001	1	85852333	A	G	0.0913978	5.60289	intronic(gene-SOX5)	gene-SOX5	sp|P35711|SOX5_HUMAN Transcription factor SOX-5 OS=Homo sapiens OX=9606 GN=SOX5 PE=1 SV=3//0	85456814	86631212	1174399	0	12	85852333;0;A;G;0.09139784946236559139784946237;5.60288941672312;intronic,gene-SOX5	85871621;0;A;G;0.1013513513513513513513513514;5.59760052525706;intronic,gene-SOX5	85883210;0;C;A;0.09042553191489361702127659574;5.44846656694518;intronic,gene-SOX5	85883348;0;C;A;0.09042553191489361702127659574;5.44846656694518;intronic,gene-SOX5	85852333;0;A;G;0.09139784946236559139784946237;5.60288941672312;intronic,gene-SOX5	85871621;0;A;G;0.1013513513513513513513513514;5.59760052525706;intronic,gene-SOX5	85883210;0;C;A;0.09042553191489361702127659574;5.44846656694518;intronic,gene-SOX5	85883348;0;C;A;0.09042553191489361702127659574;5.44846656694518;intronic,gene-SOX5	85852333;0;A;G;0.09139784946236559139784946237;5.60288941672312;intronic,gene-SOX5	85871621;0;A;G;0.1013513513513513513513513514;5.59760052525706;intronic,gene-SOX5	85883210;0;C;A;0.09042553191489361702127659574;5.44846656694518;intronic,gene-SOX5	85883348;0;C;A;0.09042553191489361702127659574;5.44846656694518;intronic,gene-SOX5
127	NC_037332.1	85861621	85881621	20001	1	85871621	A	G	0.101351	5.5976	intronic(gene-SOX5)	gene-SOX5	sp|P35711|SOX5_HUMAN Transcription factor SOX-5 OS=Homo sapiens OX=9606 GN=SOX5 PE=1 SV=3//0	85456814	86631212	1174399	0	12	85852333;0;A;G;0.09139784946236559139784946237;5.60288941672312;intronic,gene-SOX5	85871621;0;A;G;0.1013513513513513513513513514;5.59760052525706;intronic,gene-SOX5	85883210;0;C;A;0.09042553191489361702127659574;5.44846656694518;intronic,gene-SOX5	85883348;0;C;A;0.09042553191489361702127659574;5.44846656694518;intronic,gene-SOX5	85852333;0;A;G;0.09139784946236559139784946237;5.60288941672312;intronic,gene-SOX5	85871621;0;A;G;0.1013513513513513513513513514;5.59760052525706;intronic,gene-SOX5	85883210;0;C;A;0.09042553191489361702127659574;5.44846656694518;intronic,gene-SOX5	85883348;0;C;A;0.09042553191489361702127659574;5.44846656694518;intronic,gene-SOX5	85852333;0;A;G;0.09139784946236559139784946237;5.60288941672312;intronic,gene-SOX5	85871621;0;A;G;0.1013513513513513513513513514;5.59760052525706;intronic,gene-SOX5	85883210;0;C;A;0.09042553191489361702127659574;5.44846656694518;intronic,gene-SOX5	85883348;0;C;A;0.09042553191489361702127659574;5.44846656694518;intronic,gene-SOX5
128	NC_037332.1	85873210	85893348	20139	2	85883210	C	A	0.0904255	5.44847	intronic(gene-SOX5)	gene-SOX5	sp|P35711|SOX5_HUMAN Transcription factor SOX-5 OS=Homo sapiens OX=9606 GN=SOX5 PE=1 SV=3//0	85456814	86631212	1174399	0	12	85852333;0;A;G;0.09139784946236559139784946237;5.60288941672312;intronic,gene-SOX5	85871621;0;A;G;0.1013513513513513513513513514;5.59760052525706;intronic,gene-SOX5	85883210;0;C;A;0.09042553191489361702127659574;5.44846656694518;intronic,gene-SOX5	85883348;0;C;A;0.09042553191489361702127659574;5.44846656694518;intronic,gene-SOX5	85852333;0;A;G;0.09139784946236559139784946237;5.60288941672312;intronic,gene-SOX5	85871621;0;A;G;0.1013513513513513513513513514;5.59760052525706;intronic,gene-SOX5	85883210;0;C;A;0.09042553191489361702127659574;5.44846656694518;intronic,gene-SOX5	85883348;0;C;A;0.09042553191489361702127659574;5.44846656694518;intronic,gene-SOX5	85852333;0;A;G;0.09139784946236559139784946237;5.60288941672312;intronic,gene-SOX5	85871621;0;A;G;0.1013513513513513513513513514;5.59760052525706;intronic,gene-SOX5	85883210;0;C;A;0.09042553191489361702127659574;5.44846656694518;intronic,gene-SOX5	85883348;0;C;A;0.09042553191489361702127659574;5.44846656694518;intronic,gene-SOX5
129	NC_037332.1	87611985	87632132	20148	3	87622132	G	T	0.0166667	5.56111	intergenic(gene-ETNK1(dist=12529),gene-C2CD5(dist=69561))
130	NC_037332.1	88614886	88634886	20001	1	88624886	A	G	0.0133333	6.58538	intronic(gene-GYS2)	gene-GYS2	sp|P54840|GYS2_HUMAN Glycogen [starch] synthase, liver OS=Homo sapiens OX=9606 GN=GYS2 PE=1 SV=2//0	88602375	88658597	56223	0	1	88624886;0;A;G;0.01333333333333333333333333333;6.58537573119639;intronic,gene-GYS2
131	NC_037332.1	94448313	94468313	20001	1	94458313	T	A	0.121359	5.57962	intronic(gene-PTPRO)	gene-PTPRO	sp|Q16827|PTPRO_HUMAN Receptor-type tyrosine-protein phosphatase O OS=Homo sapiens OX=9606 GN=PTPRO PE=1 SV=2//0	94339393	94599225	259833	0	1	94458313;0;T;A;0.1213592233009708737864077670;5.57961858737922;intronic,gene-PTPRO
132	NC_037332.1	103331733	103351733	20001	1	103341733	A	T	0.0116279	6.12528	intergenic(gene-LOC112446756(dist=14206),gene-C1R(dist=34743))
133	NC_037332.1	113481024	113501024	20001	1	113491024	A	C	0.0170455	5.26978	intronic(gene-CYB5R3)	gene-CYB5R3	sp|P07514|NB5R3_BOVIN NADH-cytochrome b5 reductase 3 OS=Bos taurus OX=9913 GN=CYB5R3 PE=1 SV=3//2.61132e-24	113474020	113498718	24699	0	1	113491024;0;A;C;0.01704545454545454545454545455;5.26977725895079;intronic,gene-CYB5R3
134	NC_037332.1	117887818	117907818	20001	1	117897818	A	C	0.0197368	6.10261	intergenic(gene-TBC1D22A(dist=667170),gene-FAM19A5(dist=407017))
135	NC_037332.1	119385181	119405181	20001	1	119395181	C	T	0.134146	5.46014	intronic(gene-TTLL8)	gene-IL17REL	sp|Q6ZVW7|I17EL_HUMAN Putative interleukin-17 receptor E-like OS=Homo sapiens OX=9606 GN=IL17REL PE=2 SV=2//8.62583e-127	119362948	119390154	27207	5027	1	119395181;5027;C;T;0.1341463414634146341463414634;5.46013961624512;intronic,gene-TTLL8
135	NC_037332.1	119385181	119405181	20001	1	119395181	C	T	0.134146	5.46014	intronic(gene-TTLL8)	gene-TTLL8	sp|A6PVC2|TTLL8_HUMAN Protein monoglycylase TTLL8 OS=Homo sapiens OX=9606 GN=TTLL8 PE=2 SV=4//1.23097e-11	119392261	119451202	58942	0	1	119395181;0;C;T;0.1341463414634146341463414634;5.46013961624512;intronic,gene-TTLL8
136	NC_037333.1	4794786	4814786	20001	1	4804786	C	T	0.0154639	5.82292	intergenic(gene-PRDM5(dist=22797),gene-PDE5A(dist=940895))
137	NC_037333.1	4859320	4879320	20001	1	4869320	C	T	0.0128205	7.53548	intergenic(gene-PRDM5(dist=87331),gene-PDE5A(dist=876361))
138	NC_037333.1	11958388	11985418	27031	4	11975366	C	A	0.0103093	6.27705	intronic(gene-CAMK2D)	gene-CAMK2D	sp|Q6PHZ2|KCC2D_MOUSE Calcium/calmodulin-dependent protein kinase type II subunit delta OS=Mus musculus OX=10090 GN=Camk2d PE=1 SV=1//0	11799750	12108173	308424	0	4	11968388;0;T;C;0.01149425287356321839080459770;6.11988498334959;intronic,gene-CAMK2D	11968429;0;T;C;0.01149425287356321839080459770;6.11988498334959;intronic,gene-CAMK2D	11975366;0;C;A;0.01030927835051546391752577320;6.27704869787677;intronic,gene-CAMK2D	11975418;0;A;G;0.01030927835051546391752577320;6.27704869787677;intronic,gene-CAMK2D
139	NC_037333.1	22072854	22092854	20001	1	22082854	A	C	0.0182927	5.63435	intronic(gene-MANBA)	gene-MANBA	sp|Q29444|MANBA_BOVIN Beta-mannosidase OS=Bos taurus OX=9913 GN=MANBA PE=1 SV=1//0	22062310	22189962	127653	0	1	22082854;0;A;C;0.01829268292682926829268292683;5.6343525534832;intronic,gene-MANBA
140	NC_037333.1	24477364	24497364	20001	1	24487364	T	C	0.0182927	5.34977	intergenic(gene-EMCN(dist=154809),gene-DDIT4L(dist=39077))
141	NC_037333.1	36621109	36641109	20001	1	36631109	T	G	0.0217391	18.9685	intronic(gene-PKD2)	gene-PKD2	sp|Q4GZT3|PKD2_BOVIN Polycystin-2 OS=Bos taurus OX=9913 GN=PKD2 PE=2 SV=1//0	36613498	36672208	58711	0	1	36631109;0;T;G;0.02173913043478260869565217391;18.9684796435855;intronic,gene-PKD2
142	NC_037333.1	47167334	47187334	20001	1	47177334	A	G	0.0163043	7.50207	intergenic(gene-STIM2(dist=721195),NONE(dist=NONE))
143	NC_037333.1	48594181	48614181	20001	1	48604181	C	T	0.010989	6.62186	intergenic(NONE(dist=NONE),gene-PCDH7(dist=1350205))
144	NC_037333.1	48672951	48692951	20001	1	48682951	C	T	0.010101	6.53969	intergenic(NONE(dist=NONE),gene-PCDH7(dist=1271435))
145	NC_037333.1	48899786	48919786	20001	1	48909786	C	T	0.0128205	5.89747	intergenic(NONE(dist=NONE),gene-PCDH7(dist=1044600))
146	NC_037333.1	53903118	53923118	20001	1	53913118	C	T	0.0153061	5.40199	intergenic(NONE(dist=NONE),gene-ARAP2(dist=1530296))
147	NC_037333.1	54909413	54929413	20001	1	54919413	T	A	0.0705882	5.08751	intergenic(NONE(dist=NONE),gene-ARAP2(dist=524001))
148	NC_037333.1	56447376	56467505	20130	2	56457505	G	A	0.012987	7.50133	intergenic(gene-DTHD1(dist=695894),gene-LOC525433(dist=30807))
149	NC_037333.1	61476364	61496364	20001	1	61486364	T	G	0.0316456	6.65687	intergenic(gene-ATP8A1(dist=8265),gene-GRXCR1(dist=210364))	gene-ATP8A1	sp|Q9Y2Q0|AT8A1_HUMAN Phospholipid-transporting ATPase IA OS=Homo sapiens OX=9606 GN=ATP8A1 PE=1 SV=1//0	61239234	61478099	238866	8265	1	61486364;8265;T;G;0.03164556962025316455696202532;6.6568664479631;intergenic,gene-ATP8A1(dist=8265),gene-GRXCR1(dist=210364)
150	NC_037333.1	62001507	62021507	20001	1	62011507	G	A	0.0490196	6.95793	intergenic(gene-GRXCR1(dist=182106),gene-KCTD8(dist=823146))
151	NC_037333.1	62584775	62604775	20001	1	62594775	C	T	0.0361446	9.60635	intergenic(gene-GRXCR1(dist=765374),gene-KCTD8(dist=239878))
152	NC_037333.1	63021276	63041276	20001	1	63031276	T	C	0.0723684	5.46076	intronic(gene-KCTD8)	gene-KCTD8	sp|Q6ZWB6|KCTD8_HUMAN BTB/POZ domain-containing protein KCTD8 OS=Homo sapiens OX=9606 GN=KCTD8 PE=2 SV=1//0	62834653	63097599	262947	0	1	63031276;0;T;C;0.07236842105263157894736842105;5.46076289064699;intronic,gene-KCTD8
153	NC_037333.1	70172239	70192239	20001	1	70182239	T	C	0.0393258	6.79758	intronic(gene-KIT)	gene-KIT	sp|P43481|KIT_BOVIN Mast/stem cell growth factor receptor Kit OS=Bos taurus OX=9913 GN=KIT PE=2 SV=1//0	70166681	70254049	87369	0	1	70182239;0;T;C;0.03932584269662921348314606742;6.79757843973161;intronic,gene-KIT
154	NC_037333.1	70315483	70335483	20001	1	70325483	G	A	0.0368421	6.13902	intergenic(gene-KIT(dist=71434),gene-KDR(dist=242068))
155	NC_037333.1	70382742	70402878	20137	2	70392878	A	G	0.0411765	8.3397	intergenic(gene-KIT(dist=138829),gene-KDR(dist=174673))
156	NC_037333.1	70524387	70544387	20001	1	70534387	G	T	0.0320513	11.1451	intergenic(gene-KIT(dist=280338),gene-KDR(dist=33164))
157	NC_037333.1	70548556	70568556	20001	1	70558556	G	A	0.0315789	7.77668	intergenic(gene-KIT(dist=304507),gene-KDR(dist=8995))	gene-KDR	sp|P35968|VGFR2_HUMAN Vascular endothelial growth factor receptor 2 OS=Homo sapiens OX=9606 GN=KDR PE=1 SV=2//0	70567551	70612680	45130	-8995	1	70558556;-8995;G;A;0.03157894736842105263157894737;7.77667698056279;intergenic,gene-KIT(dist=304507),gene-KDR(dist=8995)
157	NC_037333.1	70548556	70568556	20001	1	70558556	G	A	0.0315789	7.77668	intergenic(gene-KIT(dist=304507),gene-KDR(dist=8995))	gene-LOC112447210	no	70557421	70557527	107	1029	1	70558556;1029;G;A;0.03157894736842105263157894737;7.77667698056279;intergenic,gene-KIT(dist=304507),gene-KDR(dist=8995)
158	NC_037333.1	75082671	75102671	20001	1	75092671	G	A	0.0384615	8.73306	intergenic(NONE(dist=NONE),gene-ADGRL3(dist=1623635))
159	NC_037333.1	75104147	75124147	20001	1	75114147	T	G	0.0202703	5.61083	intergenic(NONE(dist=NONE),gene-ADGRL3(dist=1602159))
160	NC_037333.1	85275970	85295970	20001	1	85285970	G	T	0.141975	6.94195	intergenic(gene-SULT1D1(dist=4258),gene-SULT1E1(dist=23052))	gene-SULT1D1	sp|G3V9R3|ST1D1_RAT Sulfotransferase 1 family member D1 OS=Rattus norvegicus OX=10116 GN=Sult1d1 PE=2 SV=1//0	85256024	85281712	25689	4258	1	85285970;4258;G;T;0.1419753086419753086419753086;6.94194731032975;intergenic,gene-SULT1D1(dist=4258),gene-SULT1E1(dist=23052)
161	NC_037333.1	98860249	98880249	20001	1	98870249	T	C	0.0106383	5.26368	intergenic(gene-GPAT3(dist=509923),gene-NKX6-1(dist=436788))
162	NC_037333.1	106815737	106835791	20055	4	106825741	A	G	0.1	5.21272	intergenic(gene-LOC101906339(dist=267625),gene-RAB28(dist=1773885))
163	NC_037333.1	107863195	107883195	20001	1	107873195	G	A	0.0694444	5.77083	intergenic(gene-LOC101906339(dist=1315079),gene-RAB28(dist=726431))
164	NC_037334.1	45512282	45532395	20114	2	45522282	A	G	0.253247	5.15721	intronic(gene-FSTL4)	gene-FSTL4	sp|Q6MZW2|FSTL4_HUMAN Follistatin-related protein 4 OS=Homo sapiens OX=9606 GN=FSTL4 PE=2 SV=3//0	44825603	45550623	725021	0	2	45522282;0;A;G;0.2532467532467532467532467532;5.15720603732941;intronic,gene-FSTL4	45522395;0;C;T;0.2708333333333333333333333333;5.12095231437134;intronic,gene-FSTL4
165	NC_037334.1	50114738	50134738	20001	1	50124738	T	C	0.0540541	5.99612	intronic(gene-CTNNA1)	gene-CTNNA1	sp|Q3MHM6|CTNA1_BOVIN Catenin alpha-1 OS=Bos taurus OX=9913 GN=CTNNA1 PE=2 SV=1//0	49909628	50255753	346126	0	1	50124738;0;T;C;0.05405405405405405405405405405;5.99612088570979;intronic,gene-CTNNA1
166	NC_037334.1	57921544	57941544	20001	1	57931544	A	C	0.0104167	5.69421	intronic(gene-PPP2R2B)	gene-PPP2R2B	sp|Q5R4A2|2ABB_PONAB Serine/threonine-protein phosphatase 2A 55 kDa regulatory subunit B beta isoform OS=Pongo abelii OX=9601 GN=PPP2R2B PE=2 SV=1//0	57796194	58305719	509526	0	1	57931544;0;A;C;0.01041666666666666666666666667;5.69421090178715;intronic,gene-PPP2R2B
167	NC_037334.1	65155233	65175233	20001	1	65165233	A	G	0.0114943	5.24032	intergenic(gene-GRIA1(dist=44610),gene-FAM114A2(dist=129455))
168	NC_037334.1	69405188	69425188	20001	1	69415188	G	A	0.028169	17.9496	intronic(gene-CLINT1)	gene-CLINT1	sp|A7Z035|EPN4_BOVIN Clathrin interactor 1 OS=Bos taurus OX=9913 GN=CLINT1 PE=2 SV=1//0	69380255	69437827	57573	0	1	69415188;0;G;A;0.02816901408450704225352112676;17.9495510251122;intronic,gene-CLINT1
169	NC_037334.1	75960549	75980549	20001	1	75970549	A	G	0.0128205	5.28358	intergenic(gene-MAT2B(dist=767599),gene-LOC104968964(dist=1934026))
170	NC_037334.1	76396333	76416333	20001	1	76406333	T	C	0.0113636	5.41439	intergenic(gene-MAT2B(dist=1203383),gene-LOC104968964(dist=1498242))
171	NC_037334.1	76846965	76866965	20001	1	76856965	A	C	0.0142857	5.29227	intergenic(gene-MAT2B(dist=1654015),gene-LOC104968964(dist=1047610))
172	NC_037334.1	77930656	77950656	20001	1	77940656	C	T	0.0140845	5.18857	intergenic(gene-LOC104968964(dist=35690),gene-LOC112447478(dist=1136538))
173	NC_037334.1	97797132	97817132	20001	1	97807132	G	A	0.0117647	5.01232	intergenic(gene-RIOK2(dist=1182680),gene-RGMB(dist=199526))
174	NC_037334.1	101357021	101377116	20096	3	101367021	G	T	0.0133333	5.58728	intergenic(gene-SLCO4C1(dist=12407),gene-SLCO6A1(dist=31150))
175	NC_037334.1	101386961	101407194	20234	2	101396961	T	G	0.0105263	5.72422	intergenic(gene-SLCO4C1(dist=42347),gene-SLCO6A1(dist=1210))	gene-LOC104969005	no	101385000	101391985	6986	4976	2	101396961;4976;T;G;0.01052631578947368421052631579;5.72422326669603;intergenic,gene-SLCO4C1(dist=42347),gene-SLCO6A1(dist=1210)	101397194;5209;T;A;0.01052631578947368421052631579;5.72208448122001;downstream,gene-SLCO6A1
175	NC_037334.1	101386961	101407194	20234	2	101396961	T	G	0.0105263	5.72422	intergenic(gene-SLCO4C1(dist=42347),gene-SLCO6A1(dist=1210))	gene-SLCO6A1	sp|Q86UG4|SO6A1_HUMAN Solute carrier organic anion transporter family member 6A1 OS=Homo sapiens OX=9606 GN=SLCO6A1 PE=2 SV=2//0	101398171	101511603	113433	-1210	2	101396961;-1210;T;G;0.01052631578947368421052631579;5.72422326669603;intergenic,gene-SLCO4C1(dist=42347),gene-SLCO6A1(dist=1210)	101397194;-977;T;A;0.01052631578947368421052631579;5.72208448122001;downstream,gene-SLCO6A1
176	NC_037334.1	103388065	103408066	20002	2	103398065	G	C	0.02	5.0831	intergenic(gene-LOC787122(dist=230784),gene-LOC112447533(dist=284785))
177	NC_037334.1	105598314	105618364	20051	3	105608330	C	T	0.0123457	7.92601	intergenic(gene-LOC112447533(dist=1924311),gene-EFNA5(dist=887544))
178	NC_037335.1	12733735	12753735	20001	1	12743735	G	A	0.0120482	6.08114	intergenic(gene-LOC112447866(dist=1047141),NONE(dist=NONE))
179	NC_037335.1	20931367	20951402	20036	2	20941367	G	C	0.0944444	5.5152	intergenic(gene-ELAVL2(dist=496445),gene-DMRTA1(dist=788888))
180	NC_037335.1	25954786	25974786	20001	1	25964786	G	T	0.0142857	5.69659	intronic(gene-ADAMTSL1)	gene-ADAMTSL1	sp|Q8N6G6|ATL1_HUMAN ADAMTS-like protein 1 OS=Homo sapiens OX=9606 GN=ADAMTSL1 PE=1 SV=4//0	25327214	26461316	1134103	0	1	25964786;0;G;T;0.01428571428571428571428571429;5.69659268053745;intronic,gene-ADAMTSL1
181	NC_037335.1	36933436	36953436	20001	1	36943436	C	T	0.0119048	5.21237	intergenic(gene-PTPRD(dist=339690),gene-DMAC1(dist=151859))
182	NC_037335.1	39947458	39967458	20001	1	39957458	G	A	0.0104167	5.46065	intronic(gene-SLC1A1)	gene-SLC1A1	sp|Q95135|EAA3_BOVIN Excitatory amino acid transporter 3 OS=Bos taurus OX=9913 GN=SLC1A1 PE=2 SV=1//0	39929866	40002800	72935	0	1	39957458;0;G;A;0.01041666666666666666666666667;5.46064521375202;intronic,gene-SLC1A1
182	NC_037335.1	39947458	39967458	20001	1	39957458	G	A	0.0104167	5.46065	intronic(gene-SLC1A1)	gene-SPATA6L	sp|Q8N4H0|SPA6L_HUMAN Spermatogenesis associated 6-like protein OS=Homo sapiens OX=9606 GN=SPATA6L PE=2 SV=2//0	39858145	39959303	101159	0	1	39957458;0;G;A;0.01041666666666666666666666667;5.46064521375202;intronic,gene-SLC1A1
183	NC_037335.1	40515213	40535213	20001	1	40525213	T	C	0.0108696	5.18493	intronic(gene-GLIS3)	gene-GLIS3	sp|Q8NEA6|GLIS3_HUMAN Zinc finger protein GLIS3 OS=Homo sapiens OX=9606 GN=GLIS3 PE=2 SV=5//0	40193063	40697965	504903	0	1	40525213;0;T;C;0.01086956521739130434782608696;5.18493327987216;intronic,gene-GLIS3
184	NC_037335.1	43194516	43214516	20001	1	43204516	C	T	0.012987	6.20491	intergenic(gene-SMARCA2(dist=654982),gene-DMRT2(dist=302385))
185	NC_037335.1	54294225	54314225	20001	1	54304225	C	A	0.01875	5.13813	intergenic(gene-PSAT1(dist=59019),gene-TLE4(dist=1272052))	gene-LOC107132694	no	54295910	54356910	61001	0	1	54304225;0;C;A;0.01875;5.13813363309274;intergenic,gene-PSAT1(dist=59019),gene-TLE4(dist=1272052)
186	NC_037335.1	70808367	70828367	20001	1	70818367	G	A	0.0326087	5.94271	intergenic(gene-NKX3-1(dist=26762),gene-NKX2-6(dist=5227))	gene-NKX2-6	sp|A6NCS4|NKX26_HUMAN Homeobox protein Nkx-2.6 OS=Homo sapiens OX=9606 GN=NKX2-6 PE=1 SV=1//1.191e-89	70823594	70828041	4448	-5227	1	70818367;-5227;G;A;0.03260869565217391304347826087;5.94270674312472;intergenic,gene-NKX3-1(dist=26762),gene-NKX2-6(dist=5227)
187	NC_037335.1	71761988	71781988	20001	1	71771988	C	T	0.012987	5.51696	intergenic(gene-ADAM7(dist=65951),gene-NEFM(dist=409220))
188	NC_037335.1	78656558	78676558	20001	1	78666558	T	C	0.0136986	5.10781	intergenic(gene-NTRK2(dist=301644),gene-AGTPBP1(dist=189566))
189	NC_037335.1	91171836	91191836	20001	1	91181836	T	C	0.0189873	5.71372	intronic(gene-ALDOB)	gene-ALDOB	sp|Q3T0S5|ALDOB_BOVIN Fructose-bisphosphate aldolase B OS=Bos taurus OX=9913 GN=ALDOB PE=2 SV=1//0	91142799	91231909	89111	0	1	91181836;0;T;C;0.01898734177215189873417721519;5.71371692336275;intronic,gene-ALDOB
189	NC_037335.1	91171836	91191836	20001	1	91181836	T	C	0.0189873	5.71372	intronic(gene-ALDOB)	gene-TMEM246	sp|Q9BRR3|TM246_HUMAN Transmembrane protein 246 OS=Homo sapiens OX=9606 GN=TMEM246 PE=1 SV=1//0	91188656	91232010	43355	-6820	1	91181836;-6820;T;C;0.01898734177215189873417721519;5.71371692336275;intronic,gene-ALDOB
190	NC_037335.1	94281985	94302005	20021	2	94292005	T	A	0.0578947	7.10575	intergenic(gene-LOC789812(dist=8285),gene-LOC513099(dist=19885))	gene-LOC789812	sp|P0DN81|O13C7_HUMAN Olfactory receptor 13C7 OS=Homo sapiens OX=9606 GN=OR13C7 PE=3 SV=1//5.2649e-131	94282767	94283720	954	8285	2	94291985;8265;G;T;0.05851063829787234042553191489;7.0285347919007;intergenic,gene-LOC789812(dist=8265),gene-LOC513099(dist=19905)	94292005;8285;T;A;0.05789473684210526315789473684;7.10575041604854;intergenic,gene-LOC789812(dist=8285),gene-LOC513099(dist=19885)
191	NC_037335.1	96522843	96542843	20001	1	96532843	G	C	0.0214286	8.86658	intergenic(gene-TMEM38B(dist=990887),gene-ZNF462(dist=70431))
192	NC_037335.1	97376652	97396673	20022	2	97386652	T	C	0.0164835	5.36794	intergenic(gene-KLF4(dist=207512),gene-ACTL7B(dist=1076072))
193	NC_037335.1	98460077	98480077	20001	1	98470077	A	G	0.0289855	7.96771	intergenic(gene-ACTL7A(dist=2269),gene-ELP1(dist=3401))	gene-ACTL7A	sp|Q32KZ2|ACL7A_BOVIN Actin-like protein 7A OS=Bos taurus OX=9913 GN=ACTL7A PE=2 SV=1//0	98466288	98467808	1521	2269	1	98470077;2269;A;G;0.02898550724637681159420289855;7.96771050920079;intergenic,gene-ACTL7A(dist=2269),gene-ELP1(dist=3401)
193	NC_037335.1	98460077	98480077	20001	1	98470077	A	G	0.0289855	7.96771	intergenic(gene-ACTL7A(dist=2269),gene-ELP1(dist=3401))	gene-ACTL7B	sp|Q32L91|ACL7B_BOVIN Actin-like protein 7B OS=Bos taurus OX=9913 GN=ACTL7B PE=2 SV=1//0	98462724	98464130	1407	5947	1	98470077;5947;A;G;0.02898550724637681159420289855;7.96771050920079;intergenic,gene-ACTL7A(dist=2269),gene-ELP1(dist=3401)
193	NC_037335.1	98460077	98480077	20001	1	98470077	A	G	0.0289855	7.96771	intergenic(gene-ACTL7A(dist=2269),gene-ELP1(dist=3401))	gene-ELP1	sp|O95163|ELP1_HUMAN Elongator complex protein 1 OS=Homo sapiens OX=9606 GN=ELP1 PE=1 SV=3//0	98473478	98536467	62990	-3401	1	98470077;-3401;A;G;0.02898550724637681159420289855;7.96771050920079;intergenic,gene-ACTL7A(dist=2269),gene-ELP1(dist=3401)
194	NC_037335.1	105967050	105987050	20001	1	105977050	C	A	0.0113636	5.27733	intronic(gene-ASTN2)	gene-ASTN2	sp|O75129|ASTN2_HUMAN Astrotactin-2 OS=Homo sapiens OX=9606 GN=ASTN2 PE=1 SV=2//0	105642663	106690509	1047847	0	1	105977050;0;C;A;0.01136363636363636363636363636;5.27733186167307;intronic,gene-ASTN2
195	NC_037335.1	109455357	109475357	20001	1	109465357	A	G	0.0125	5.56264	intergenic(gene-BRINP1(dist=631012),gene-CDK5RAP2(dist=363444))
196	NC_037335.1	112943700	112963700	20001	1	112953700	C	T	0.012987	5.45614	intergenic(gene-FAM110C(dist=27534),gene-LOC100139638(dist=27957))	gene-LOC100848863	sp|A2APB8|TPX2_MOUSE Targeting protein for Xklp2 OS=Mus musculus OX=10090 GN=Tpx2 PE=1 SV=1//8.43045e-24	112960874	112970167	9294	-7174	1	112953700;-7174;C;T;0.01298701298701298701298701299;5.45613599789661;intergenic,gene-FAM110C(dist=27534),gene-LOC100139638(dist=27957)
197	NC_037336.1	8175508	8195508	20001	1	8185508	C	G	0.0111111	7.44467	intronic(gene-ADGRB3)	gene-ADGRB3	sp|O60242|AGRB3_HUMAN Adhesion G protein-coupled receptor B3 OS=Homo sapiens OX=9606 GN=ADGRB3 PE=1 SV=2//0	7360521	8248302	887782	0	1	8185508;0;C;G;0.01111111111111111111111111111;7.44467068461145;intronic,gene-ADGRB3
198	NC_037336.1	12404919	12424919	20001	1	12414919	A	G	0.0113636	5.49126	intronic(gene-KCNQ5)	gene-KCNQ5	sp|Q9NR82|KCNQ5_HUMAN Potassium voltage-gated channel subfamily KQT member 5 OS=Homo sapiens OX=9606 GN=KCNQ5 PE=1 SV=3//0	12003213	12651600	648388	0	9	12414919;0;A;G;0.01136363636363636363636363636;5.49126173509179;intronic,gene-KCNQ5	12478421;0;A;G;0.01030927835051546391752577320;6.3084848722112;intronic,gene-KCNQ5	12498611;0;G;A;0.01162790697674418604651162791;5.38564472512813;intronic,gene-KCNQ5	12414919;0;A;G;0.01136363636363636363636363636;5.49126173509179;intronic,gene-KCNQ5	12478421;0;A;G;0.01030927835051546391752577320;6.3084848722112;intronic,gene-KCNQ5	12498611;0;G;A;0.01162790697674418604651162791;5.38564472512813;intronic,gene-KCNQ5	12414919;0;A;G;0.01136363636363636363636363636;5.49126173509179;intronic,gene-KCNQ5	12478421;0;A;G;0.01030927835051546391752577320;6.3084848722112;intronic,gene-KCNQ5	12498611;0;G;A;0.01162790697674418604651162791;5.38564472512813;intronic,gene-KCNQ5
199	NC_037336.1	12468421	12488421	20001	1	12478421	A	G	0.0103093	6.30848	intronic(gene-KCNQ5)	gene-KCNQ5	sp|Q9NR82|KCNQ5_HUMAN Potassium voltage-gated channel subfamily KQT member 5 OS=Homo sapiens OX=9606 GN=KCNQ5 PE=1 SV=3//0	12003213	12651600	648388	0	9	12414919;0;A;G;0.01136363636363636363636363636;5.49126173509179;intronic,gene-KCNQ5	12478421;0;A;G;0.01030927835051546391752577320;6.3084848722112;intronic,gene-KCNQ5	12498611;0;G;A;0.01162790697674418604651162791;5.38564472512813;intronic,gene-KCNQ5	12414919;0;A;G;0.01136363636363636363636363636;5.49126173509179;intronic,gene-KCNQ5	12478421;0;A;G;0.01030927835051546391752577320;6.3084848722112;intronic,gene-KCNQ5	12498611;0;G;A;0.01162790697674418604651162791;5.38564472512813;intronic,gene-KCNQ5	12414919;0;A;G;0.01136363636363636363636363636;5.49126173509179;intronic,gene-KCNQ5	12478421;0;A;G;0.01030927835051546391752577320;6.3084848722112;intronic,gene-KCNQ5	12498611;0;G;A;0.01162790697674418604651162791;5.38564472512813;intronic,gene-KCNQ5
200	NC_037336.1	12488611	12508611	20001	1	12498611	G	A	0.0116279	5.38564	intronic(gene-KCNQ5)	gene-KCNQ5	sp|Q9NR82|KCNQ5_HUMAN Potassium voltage-gated channel subfamily KQT member 5 OS=Homo sapiens OX=9606 GN=KCNQ5 PE=1 SV=3//0	12003213	12651600	648388	0	9	12414919;0;A;G;0.01136363636363636363636363636;5.49126173509179;intronic,gene-KCNQ5	12478421;0;A;G;0.01030927835051546391752577320;6.3084848722112;intronic,gene-KCNQ5	12498611;0;G;A;0.01162790697674418604651162791;5.38564472512813;intronic,gene-KCNQ5	12414919;0;A;G;0.01136363636363636363636363636;5.49126173509179;intronic,gene-KCNQ5	12478421;0;A;G;0.01030927835051546391752577320;6.3084848722112;intronic,gene-KCNQ5	12498611;0;G;A;0.01162790697674418604651162791;5.38564472512813;intronic,gene-KCNQ5	12414919;0;A;G;0.01136363636363636363636363636;5.49126173509179;intronic,gene-KCNQ5	12478421;0;A;G;0.01030927835051546391752577320;6.3084848722112;intronic,gene-KCNQ5	12498611;0;G;A;0.01162790697674418604651162791;5.38564472512813;intronic,gene-KCNQ5
201	NC_037336.1	17812965	17832965	20001	1	17822965	C	A	0.0133333	6.43775	intergenic(gene-MEI4(dist=228479),gene-IRAK1BP1(dist=645141))
202	NC_037336.1	24832608	24852608	20001	1	24842608	C	T	0.0128205	5.24352	intergenic(gene-LOC101908069(dist=335185),gene-CENPW(dist=107252))
203	NC_037336.1	27878274	27898274	20001	1	27888274	A	G	0.0510204	5.82581	intronic(gene-LOC112448021)	gene-LOC112448021	sp|P82179|TRDN_CANLF Triadin OS=Canis lupus familiaris OX=9615 GN=TRDN PE=1 SV=2//3.58531e-35	27832045	27979125	147081	0	1	27888274;0;A;G;0.05102040816326530612244897959;5.82580727719883;intronic,gene-LOC112448021
204	NC_037336.1	29234482	29254482	20001	1	29244482	C	T	0.0308642	8.00219	intergenic(gene-HSF2(dist=441528),gene-GJA1(dist=504173))
205	NC_037336.1	33661260	33681260	20001	1	33671260	G	A	0.0185185	5.8662	intergenic(gene-VGLL2(dist=163964),gene-RFX6(dist=48055))
206	NC_037336.1	34911040	34931040	20001	1	34921040	A	G	0.0422535	8.31751	intergenic(gene-FRK(dist=227587),gene-HS3ST5(dist=1160087))
207	NC_037336.1	35049628	35069628	20001	1	35059628	G	A	0.0180723	5.5583	intergenic(gene-FRK(dist=366175),gene-HS3ST5(dist=1021499))
208	NC_037336.1	46669748	46689748	20001	1	46679748	C	T	0.0113636	7.76173	intergenic(gene-LOC101902933(dist=529434),gene-GRIK2(dist=1207951))
209	NC_037336.1	47868054	47888054	20001	1	47878054	G	A	0.0274725	5.04119	intergenic(gene-LOC101902933(dist=1727740),gene-GRIK2(dist=9645))	gene-GRIK2	sp|Q13002|GRIK2_HUMAN Glutamate receptor ionotropic, kainate 2 OS=Homo sapiens OX=9606 GN=GRIK2 PE=1 SV=1//0	47887699	48618731	731033	-9645	4	47878054;-9645;G;A;0.02747252747252747252747252747;5.04119008627368;intergenic,gene-LOC101902933(dist=1727740),gene-GRIK2(dist=9645)	48408594;0;T;G;0.01807228915662650602409638554;5.15063630478358;intronic,gene-GRIK2	47878054;-9645;G;A;0.02747252747252747252747252747;5.04119008627368;intergenic,gene-LOC101902933(dist=1727740),gene-GRIK2(dist=9645)	48408594;0;T;G;0.01807228915662650602409638554;5.15063630478358;intronic,gene-GRIK2
210	NC_037336.1	48398594	48418594	20001	1	48408594	T	G	0.0180723	5.15064	intronic(gene-GRIK2)	gene-GRIK2	sp|Q13002|GRIK2_HUMAN Glutamate receptor ionotropic, kainate 2 OS=Homo sapiens OX=9606 GN=GRIK2 PE=1 SV=1//0	47887699	48618731	731033	0	4	47878054;-9645;G;A;0.02747252747252747252747252747;5.04119008627368;intergenic,gene-LOC101902933(dist=1727740),gene-GRIK2(dist=9645)	48408594;0;T;G;0.01807228915662650602409638554;5.15063630478358;intronic,gene-GRIK2	47878054;-9645;G;A;0.02747252747252747252747252747;5.04119008627368;intergenic,gene-LOC101902933(dist=1727740),gene-GRIK2(dist=9645)	48408594;0;T;G;0.01807228915662650602409638554;5.15063630478358;intronic,gene-GRIK2
211	NC_037336.1	48824777	48844777	20001	1	48834777	G	C	0.0217391	5.58632	intergenic(gene-GRIK2(dist=216046),gene-ASCC3(dist=262246))
212	NC_037336.1	48839048	48859048	20001	1	48849048	G	A	0.0235294	5.82204	intergenic(gene-GRIK2(dist=230317),gene-ASCC3(dist=247975))
213	NC_037336.1	49326815	49347058	20244	2	49336815	G	A	0.0157895	8.42027	intronic(gene-ASCC3)	gene-ASCC3	sp|E1BNG3|ASCC3_BOVIN Activating signal cointegrator 1 complex subunit 3 OS=Bos taurus OX=9913 GN=ascc3 PE=3 SV=1//0	49097023	49429819	332797	0	2	49336815;0;G;A;0.01578947368421052631578947368;8.42027275103308;intronic,gene-ASCC3	49337058;0;T;G;0.02083333333333333333333333333;5.85595941503475;intronic,gene-ASCC3
214	NC_037336.1	54372848	54392848	20001	1	54382848	C	T	0.0140845	8.16994	intergenic(gene-MANEA(dist=3737),NONE(dist=NONE))	gene-MANEA	sp|Q5RD93|MANEA_PONAB Glycoprotein endo-alpha-1,2-mannosidase OS=Pongo abelii OX=9601 GN=MANEA PE=2 SV=1//0	54296791	54379111	82321	3737	1	54382848;3737;C;T;0.01408450704225352112676056338;8.16994005533837;intergenic,gene-MANEA(dist=3737),NONE(dist=NONE)
215	NC_037336.1	60502428	60522428	20001	1	60512428	G	A	0.0135135	6.66382	intronic(gene-MDN1)	gene-MDN1	sp|Q9NU22|MDN1_HUMAN Midasin OS=Homo sapiens OX=9606 GN=MDN1 PE=1 SV=2//0	60406718	60550409	143692	0	1	60512428;0;G;A;0.01351351351351351351351351351;6.66381794312654;intronic,gene-MDN1
216	NC_037336.1	66782544	66802544	20001	1	66792544	G	C	0.0142857	5.62694	intergenic(gene-PTPRK(dist=172860),gene-LAMA2(dist=196778))
217	NC_037336.1	74046474	74066474	20001	1	74056474	T	C	0.0121951	5.92313	intronic(gene-PDE7B)	gene-PDE7B	sp|Q9NP56|PDE7B_HUMAN cAMP-specific 3&apos;,5&apos;-cyclic phosphodiesterase 7B OS=Homo sapiens OX=9606 GN=PDE7B PE=1 SV=1//0	73816353	74196737	380385	0	1	74056474;0;T;C;0.01219512195121951219512195122;5.92313427672673;intronic,gene-PDE7B
218	NC_037336.1	74673677	74693804	20128	2	74683677	T	C	0.0128205	7.46912	intronic(gene-MAP3K5)	gene-MAP3K5	sp|Q99683|M3K5_HUMAN Mitogen-activated protein kinase kinase kinase 5 OS=Homo sapiens OX=9606 GN=MAP3K5 PE=1 SV=1//0	74542197	74770948	228752	0	2	74683677;0;T;C;0.01282051282051282051282051282;7.46912299773745;intronic,gene-MAP3K5	74683804;0;C;T;0.01298701298701298701298701299;7.46555668914979;intronic,gene-MAP3K5
219	NC_037336.1	76568385	76588385	20001	1	76578385	G	A	0.0140845	5.01467	intronic(gene-ECT2L)	gene-ECT2L	sp|Q008S8|ECT2L_HUMAN Epithelial cell-transforming sequence 2 oncogene-like OS=Homo sapiens OX=9606 GN=ECT2L PE=2 SV=2//4.64995e-14	76563428	76639348	75921	0	1	76578385;0;G;A;0.01408450704225352112676056338;5.01466591875864;intronic,gene-ECT2L
220	NC_037336.1	76986802	77006802	20001	1	76996802	T	G	0.0128205	5.2855	intergenic(gene-TXLNB(dist=23321),gene-CITED2(dist=49361))
221	NC_037336.1	77604303	77624303	20001	1	77614303	C	T	0.0106383	7.21344	intergenic(gene-CITED2(dist=565731),gene-PWWP2B(dist=1114203))
222	NC_037336.1	79301295	79321423	20129	2	79311423	A	C	0.01	6.51596	intergenic(gene-PWWP2B(dist=569309),gene-NMBR(dist=266790))
223	NC_037336.1	83137730	83157730	20001	1	83147730	G	T	0.0138889	5.66759	intronic(gene-SHPRH)	gene-SHPRH	sp|Q149N8|SHPRH_HUMAN E3 ubiquitin-protein ligase SHPRH OS=Homo sapiens OX=9606 GN=SHPRH PE=1 SV=2//4.26665e-112	83144243	83235941	91699	0	1	83147730;0;G;T;0.01388888888888888888888888889;5.66758719451615;intronic,gene-SHPRH
224	NC_037336.1	83633254	83653254	20001	1	83643254	G	A	0.0105263	5.95587	intronic(gene-GRM1)	gene-GRM1	sp|Q13255|GRM1_HUMAN Metabotropic glutamate receptor 1 OS=Homo sapiens OX=9606 GN=GRM1 PE=1 SV=3//0	83287324	83715752	428429	0	1	83643254;0;G;A;0.01052631578947368421052631579;5.95587003372734;intronic,gene-GRM1
225	NC_037336.1	84071951	84091951	20001	1	84081951	T	C	0.0117647	8.16519	intronic(gene-ADGB)	gene-ADGB	sp|Q8N7X0|ADGB_HUMAN Androglobin OS=Homo sapiens OX=9606 GN=ADGB PE=2 SV=3//0	83905089	84100528	195440	0	1	84081951;0;T;C;0.01176470588235294117647058824;8.16518752707466;intronic,gene-ADGB
226	NC_037336.1	89483064	89503064	20001	1	89493064	T	C	0.0506329	6.36443	intronic(gene-SYNE1)	gene-SYNE1	sp|Q8NF91|SYNE1_HUMAN Nesprin-1 OS=Homo sapiens OX=9606 GN=SYNE1 PE=1 SV=4//0	89115399	89619122	503724	0	1	89493064;0;T;C;0.05063291139240506329113924051;6.36442749326811;intronic,gene-SYNE1
227	NC_037336.1	91014324	91034324	20001	1	91024324	G	C	0.0105263	6.89619	intronic(gene-IPCEF1)	gene-IPCEF1	sp|Q8WWN9|ICEF1_HUMAN Interactor protein for cytohesin exchange factors 1 OS=Homo sapiens OX=9606 GN=IPCEF1 PE=1 SV=1//0	90891880	91059784	167905	0	1	91024324;0;G;C;0.01052631578947368421052631579;6.89618533632882;intronic,gene-IPCEF1
228	NC_037336.1	91745647	91765647	20001	1	91755647	C	T	0.0133333	5.55378	intronic(gene-TIAM2)	gene-TIAM2	sp|Q8IVF5|TIAM2_HUMAN T-lymphoma invasion and metastasis-inducing protein 2 OS=Homo sapiens OX=9606 GN=TIAM2 PE=2 SV=4//0	91634939	91871689	236751	0	6	91755647;0;C;T;0.01333333333333333333333333333;5.5537790385948;intronic,gene-TIAM2	91807717;0;G;T;0.05154639175257731958762886598;5.29578108287457;intronic,gene-TIAM2	91807718;0;C;T;0.05319148936170212765957446809;5.19852425658778;intronic,gene-TIAM2	91755647;0;C;T;0.01333333333333333333333333333;5.5537790385948;intronic,gene-TIAM2	91807717;0;G;T;0.05154639175257731958762886598;5.29578108287457;intronic,gene-TIAM2	91807718;0;C;T;0.05319148936170212765957446809;5.19852425658778;intronic,gene-TIAM2
229	NC_037336.1	91797717	91817718	20002	2	91807717	G	T	0.0515464	5.29578	intronic(gene-TIAM2)	gene-TIAM2	sp|Q8IVF5|TIAM2_HUMAN T-lymphoma invasion and metastasis-inducing protein 2 OS=Homo sapiens OX=9606 GN=TIAM2 PE=2 SV=4//0	91634939	91871689	236751	0	6	91755647;0;C;T;0.01333333333333333333333333333;5.5537790385948;intronic,gene-TIAM2	91807717;0;G;T;0.05154639175257731958762886598;5.29578108287457;intronic,gene-TIAM2	91807718;0;C;T;0.05319148936170212765957446809;5.19852425658778;intronic,gene-TIAM2	91755647;0;C;T;0.01333333333333333333333333333;5.5537790385948;intronic,gene-TIAM2	91807717;0;G;T;0.05154639175257731958762886598;5.29578108287457;intronic,gene-TIAM2	91807718;0;C;T;0.05319148936170212765957446809;5.19852425658778;intronic,gene-TIAM2
230	NC_037336.1	92880749	92900749	20001	1	92890749	T	C	0.011236	6.94534	intergenic(gene-NOX3(dist=825905),gene-ARID1B(dist=514387))
231	NC_037336.1	101652425	101672425	20001	1	101662425	G	A	0.0194175	6.7141	intronic(gene-RPS6KA2)	gene-RPS6KA2	sp|Q15349|KS6A2_HUMAN Ribosomal protein S6 kinase alpha-2 OS=Homo sapiens OX=9606 GN=RPS6KA2 PE=1 SV=2//0	101393404	101728155	334752	0	1	101662425;0;G;A;0.01941747572815533980582524272;6.71410438812691;intronic,gene-RPS6KA2
232	NC_037336.1	103149196	103169196	20001	1	103159196	A	T	0.0116279	38.1103	intronic(gene-THBS2)	gene-THBS2	sp|Q95116|TSP2_BOVIN Thrombospondin-2 OS=Bos taurus OX=9913 GN=THBS2 PE=2 SV=2//0	103154193	103185292	31100	0	1	103159196;0;A;T;0.01162790697674418604651162791;38.110292099953;intronic,gene-THBS2
233	NC_037337.1	657965	677965	20001	1	667965	T	A	0.0192308	5.40132	intronic(gene-MCC)	gene-MCC	sp|P23508|CRCM_HUMAN Colorectal mutant cancer protein OS=Homo sapiens OX=9606 GN=MCC PE=1 SV=2//0	451668	987258	535591	0	1	667965;0;T;A;0.01923076923076923076923076923;5.4013182445635;intronic,gene-MCC
234	NC_037337.1	5338433	5358433	20001	1	5348433	C	T	0.0142857	9.2187	intronic(gene-CPLX2)	gene-CPLX2	sp|P84087|CPLX2_RAT Complexin-2 OS=Rattus norvegicus OX=10116 GN=Cplx2 PE=1 SV=1//2.81119e-49	5274071	5365311	91241	0	1	5348433;0;C;T;0.01428571428571428571428571429;9.21869544875529;intronic,gene-CPLX2
235	NC_037337.1	6427976	6458884	30909	4	6448884	G	A	0.0117647	36.8595	intergenic(gene-DRD1(dist=730752),gene-GCNT4(dist=51721))
236	NC_037337.1	6910961	6930961	20001	1	6920961	C	T	0.01	6.94747	intronic(gene-COL4A3BP)	gene-COL4A3BP	sp|Q9GKI7|C43BP_BOVIN Collagen type IV alpha-3-binding protein OS=Bos taurus OX=9913 GN=COL4A3BP PE=2 SV=1//0	6793847	6925358	131512	0	1	6920961;0;C;T;0.01;6.94746534141354;intronic,gene-COL4A3BP
237	NC_037337.1	7316453	7336453	20001	1	7326453	G	A	0.0135135	5.35001	intergenic(gene-POC5(dist=210728),gene-SV2C(dist=35397))
238	NC_037337.1	7760276	7780276	20001	1	7770276	G	A	0.0180723	5.00259	intronic(gene-IQGAP2)	gene-IQGAP2	sp|Q13576|IQGA2_HUMAN Ras GTPase-activating-like protein IQGAP2 OS=Homo sapiens OX=9606 GN=IQGAP2 PE=1 SV=4//0	7625472	7934449	308978	0	1	7770276;0;G;A;0.01807228915662650602409638554;5.00258539174765;intronic,gene-IQGAP2
239	NC_037337.1	9739504	9759504	20001	1	9749504	C	T	0.0114943	6.36276	intergenic(gene-LHFPL2(dist=40779),gene-ARSB(dist=73705))
240	NC_037337.1	13296180	13316180	20001	1	13306180	T	C	0.0114943	5.58722	intronic(gene-MAP2K1)	gene-MAP2K1	sp|Q02750|MP2K1_HUMAN Dual specificity mitogen-activated protein kinase kinase 1 OS=Homo sapiens OX=9606 GN=MAP2K1 PE=1 SV=2//0	13276354	13351211	74858	0	1	13306180;0;T;C;0.01149425287356321839080459770;5.58722455625516;intronic,gene-MAP2K1
241	NC_037337.1	14735027	14755027	20001	1	14745027	T	C	0.010989	6.26985	intergenic(gene-SKOR1(dist=64552),gene-PIAS1(dist=160217))
242	NC_037337.1	15197214	15217214	20001	1	15207214	C	T	0.0443038	6.03339	intronic(gene-ITGA11)	gene-ITGA11	sp|Q9UKX5|ITA11_HUMAN Integrin alpha-11 OS=Homo sapiens OX=9606 GN=ITGA11 PE=1 SV=2//0	15128896	15262135	133240	0	1	15207214;0;C;T;0.04430379746835443037974683544;6.03339346884586;intronic,gene-ITGA11
243	NC_037337.1	16090267	16110267	20001	1	16100267	A	G	0.0126582	7.25986	intronic(gene-GLCE)	gene-GLCE	sp|O18756|GLCE_BOVIN D-glucuronyl C5-epimerase OS=Bos taurus OX=9913 GN=GLCE PE=1 SV=2//0	16029509	16139223	109715	0	1	16100267;0;A;G;0.01265822784810126582278481013;7.25986138529168;intronic,gene-GLCE
244	NC_037337.1	17142137	17162137	20001	1	17152137	A	C	0.0285714	7.45331	intergenic(gene-TLE3(dist=180255),gene-UACA(dist=381311))
245	NC_037337.1	19429069	19456880	27812	2	19439069	C	T	0.0119048	7.6222	intronic(gene-ARIH1)	gene-ARIH1	sp|Q9Y4X5|ARI1_HUMAN E3 ubiquitin-protein ligase ARIH1 OS=Homo sapiens OX=9606 GN=ARIH1 PE=1 SV=2//0	19367323	19469365	102043	0	2	19439069;0;C;T;0.01190476190476190476190476190;7.62220071117585;intronic,gene-ARIH1	19446880;0;C;T;0.01204819277108433734939759036;7.48416958790813;intronic,gene-ARIH1
246	NC_037337.1	23295905	23315905	20001	1	23305905	A	C	0.0105263	5.23189	intronic(gene-LOC100336282)	gene-LOC100336282	sp|P01848|TCA_HUMAN T-cell receptor alpha chain C region OS=Homo sapiens OX=9606 GN=TRAC PE=1 SV=1//6.07506e-44	22263114	23332869	1069756	0	1	23305905;0;A;C;0.01052631578947368421052631579;5.23189114294638;intronic,gene-LOC100336282
246	NC_037337.1	23295905	23315905	20001	1	23305905	A	C	0.0105263	5.23189	intronic(gene-LOC100336282)	gene-LOC112448412	sp|A0A0B4J276|TVA25_HUMAN T cell receptor alpha variable 25 OS=Homo sapiens OX=9606 GN=TRAV25 PE=3 SV=1//1.06054e-36	23289814	23299443	9630	6462	1	23305905;6462;A;C;0.01052631578947368421052631579;5.23189114294638;intronic,gene-LOC100336282
247	NC_037337.1	23738840	23758840	20001	1	23748840	A	T	0.012987	6.38467	intergenic(gene-LOC100295645(dist=22139),gene-LOC100300850(dist=1282414))
248	NC_037337.1	25022649	25042649	20001	1	25032649	C	G	0.0136986	5.64892	upstream(gene-LOC100300850)	gene-LOC100296565	sp|A0A075B6X5|TVA18_HUMAN T cell receptor alpha variable 18 OS=Homo sapiens OX=9606 GN=TRAV18 PE=3 SV=1//9.56068e-41	25036646	25037628	983	-3997	1	25032649;-3997;C;G;0.01369863013698630136986301370;5.64891676842325;upstream,gene-LOC100300850
248	NC_037337.1	25022649	25042649	20001	1	25032649	C	G	0.0136986	5.64892	upstream(gene-LOC100300850)	gene-LOC100300850	sp|A0A075B6X5|TVA18_HUMAN T cell receptor alpha variable 18 OS=Homo sapiens OX=9606 GN=TRAV18 PE=3 SV=1//8.07071e-44	25025437	25031940	6504	709	1	25032649;709;C;G;0.01369863013698630136986301370;5.64891676842325;upstream,gene-LOC100300850
249	NC_037337.1	25684697	25704697	20001	1	25694697	G	C	0.0306122	7.02385	intronic(gene-RAB2B)	gene-RAB2B	sp|Q8WUD1|RAB2B_HUMAN Ras-related protein Rab-2B OS=Homo sapiens OX=9606 GN=RAB2B PE=1 SV=1//7.0257e-147	25693007	25710158	17152	0	1	25694697;0;G;C;0.03061224489795918367346938776;7.0238452910361;intronic,gene-RAB2B
249	NC_037337.1	25684697	25704697	20001	1	25694697	G	C	0.0306122	7.02385	intronic(gene-RAB2B)	gene-TOX4	sp|Q0P5K4|TOX4_BOVIN TOX high mobility group box family member 4 OS=Bos taurus OX=9913 GN=TOX4 PE=2 SV=1//0	25677572	25692928	15357	1769	1	25694697;1769;G;C;0.03061224489795918367346938776;7.0238452910361;intronic,gene-RAB2B
250	NC_037337.1	26120078	26140078	20001	1	26130078	G	A	0.0106383	7.57742	intergenic(gene-METTL17(dist=4860),gene-RNASE2(dist=40765))	gene-METTL17	sp|Q2TBP8|MET17_BOVIN Methyltransferase-like protein 17, mitochondrial OS=Bos taurus OX=9913 GN=METTL17 PE=2 SV=1//0	26119572	26125218	5647	4860	1	26130078;4860;G;A;0.01063829787234042553191489362;7.57742050061642;intergenic,gene-METTL17(dist=4860),gene-RNASE2(dist=40765)
251	NC_037337.1	26484911	26504911	20001	1	26494911	C	T	0.347826	5.00514	intronic(gene-RNASE12)	gene-LOC104973101	no	26479954	26486811	6858	8100	1	26494911;8100;C;T;0.3478260869565217391304347826;5.00514297701152;intronic,gene-RNASE12
251	NC_037337.1	26484911	26504911	20001	1	26494911	C	T	0.347826	5.00514	intronic(gene-RNASE12)	gene-RNASE12	sp|Q5GAN4|RNS12_HUMAN Probable inactive ribonuclease-like protein 12 OS=Homo sapiens OX=9606 GN=RNASE12 PE=2 SV=1//1.14379e-58	26484083	26506367	22285	0	1	26494911;0;C;T;0.3478260869565217391304347826;5.00514297701152;intronic,gene-RNASE12
251	NC_037337.1	26484911	26504911	20001	1	26494911	C	T	0.347826	5.00514	intronic(gene-RNASE12)	gene-TRNAL-AAG-4	no	26493483	26493564	82	1347	1	26494911;1347;C;T;0.3478260869565217391304347826;5.00514297701152;intronic,gene-RNASE12
251	NC_037337.1	26484911	26504911	20001	1	26494911	C	T	0.347826	5.00514	intronic(gene-RNASE12)	gene-TRNAP-AGG-5	no	26484896	26484967	72	9944	1	26494911;9944;C;T;0.3478260869565217391304347826;5.00514297701152;intronic,gene-RNASE12
252	NC_037337.1	27186119	27206119	20001	1	27196119	C	T	0.0116279	7.34062	intergenic(gene-OR4M1(dist=8375),gene-OR4N4(dist=3692))	gene-OR4M1	sp|Q8NGD0|OR4M1_HUMAN Olfactory receptor 4M1 OS=Homo sapiens OX=9606 GN=OR4M1 PE=2 SV=1//0	27186592	27187744	1153	8375	1	27196119;8375;C;T;0.01162790697674418604651162791;7.34062305887808;intergenic,gene-OR4M1(dist=8375),gene-OR4N4(dist=3692)
252	NC_037337.1	27186119	27206119	20001	1	27196119	C	T	0.0116279	7.34062	intergenic(gene-OR4M1(dist=8375),gene-OR4N4(dist=3692))	gene-OR4N4	sp|Q8NGD1|OR4N2_HUMAN Olfactory receptor 4N2 OS=Homo sapiens OX=9606 GN=OR4N2 PE=3 SV=1//1.7904e-163	27199811	27200751	941	-3692	1	27196119;-3692;C;T;0.01162790697674418604651162791;7.34062305887808;intergenic,gene-OR4M1(dist=8375),gene-OR4N4(dist=3692)
253	NC_037337.1	33723130	33743130	20001	1	33733130	G	A	0.0113636	7.56388	intergenic(gene-TMCO5A(dist=152868),gene-SPRED1(dist=114829))
254	NC_037337.1	35079111	35099111	20001	1	35089111	G	A	0.0178571	5.26481	intergenic(gene-RASGRP1(dist=812606),gene-THBS1(dist=120437))	gene-LOC112448559	no	35031744	35107345	75602	0	1	35089111;0;G;A;0.01785714285714285714285714286;5.26480892180105;intergenic,gene-RASGRP1(dist=812606),gene-THBS1(dist=120437)
255	NC_037337.1	35867335	35887380	20046	2	35877335	G	A	0.0357143	7.38284	intronic(gene-PAK6)	gene-PAK6	sp|Q9NQU5|PAK6_HUMAN Serine/threonine-protein kinase PAK 6 OS=Homo sapiens OX=9606 GN=PAK6 PE=1 SV=1//0	35856111	35895687	39577	0	2	35877335;0;G;A;0.03571428571428571428571428571;7.3828438024043;intronic,gene-PAK6	35877380;0;C;G;0.05102040816326530612244897959;5.36410648061511;intronic,gene-PAK6
256	NC_037337.1	36541417	36561417	20001	1	36551417	T	C	0.0121951	7.73568	intronic(gene-INO80)	gene-INO80	sp|Q9ULG1|INO80_HUMAN DNA helicase INO80 OS=Homo sapiens OX=9606 GN=INO80 PE=1 SV=2//0	36505677	36629218	123542	0	1	36551417;0;T;C;0.01219512195121951219512195122;7.73568237564521;intronic,gene-INO80
257	NC_037337.1	38925731	38945731	20001	1	38935731	T	C	0.0238095	5.08909	intergenic(gene-EPB42(dist=511386),gene-RPL10L(dist=711973))
258	NC_037337.1	41677050	41697050	20001	1	41687050	T	C	0.0106383	9.11796	intergenic(gene-MDGA2(dist=940299),gene-RPS29(dist=940448))
259	NC_037337.1	42913641	42933641	20001	1	42923641	C	T	0.0125	6.42974	intergenic(gene-ARF6(dist=61510),gene-VCPKMT(dist=122334))	gene-LOC112448446	no	42930338	42994836	64499	-6697	1	42923641;-6697;C;T;0.0125;6.42974493397337;intergenic,gene-ARF6(dist=61510),gene-VCPKMT(dist=122334)
259	NC_037337.1	42913641	42933641	20001	1	42923641	C	T	0.0125	6.42974	intergenic(gene-ARF6(dist=61510),gene-VCPKMT(dist=122334))	gene-LOC112448447	no	42870887	42993455	122569	0	1	42923641;0;C;T;0.0125;6.42974493397337;intergenic,gene-ARF6(dist=61510),gene-VCPKMT(dist=122334)
260	NC_037337.1	45431480	45451601	20122	2	45441480	T	C	0.0105263	5.32804	intronic(gene-ZNF609)	gene-ZNF609	sp|O15014|ZN609_HUMAN Zinc finger protein 609 OS=Homo sapiens OX=9606 GN=ZNF609 PE=1 SV=2//0	45385273	45582446	197174	0	2	45441480;0;T;C;0.01052631578947368421052631579;5.3280402142135;intronic,gene-ZNF609	45441601;0;C;T;0.01041666666666666666666666667;5.31342315987168;intronic,gene-ZNF609
261	NC_037337.1	46956819	46976819	20001	1	46966819	A	T	0.0163043	5.83253	intergenic(gene-LACTB(dist=43625),gene-TPM1(dist=26444))
262	NC_037337.1	47071798	47091798	20001	1	47081798	C	T	0.016129	5.13242	intergenic(gene-TPM1(dist=58832),gene-TLN2(dist=165836))	gene-LOC112448457	no	47056004	47077021	21018	4777	1	47081798;4777;C;T;0.01612903225806451612903225806;5.13242180178497;intergenic,gene-TPM1(dist=58832),gene-TLN2(dist=165836)
263	NC_037337.1	48540473	48560503	20031	2	48550503	A	G	0.0108696	6.07131	intergenic(gene-VPS13C(dist=334154),gene-RORA(dist=341921))
264	NC_037337.1	52085320	52105320	20001	1	52095320	A	G	0.0119048	7.29467	intronic(gene-AQP9)	gene-AQP9	sp|O43315|AQP9_HUMAN Aquaporin-9 OS=Homo sapiens OX=9606 GN=AQP9 PE=2 SV=2//7.42002e-145	52087959	52136244	48286	0	1	52095320;0;A;G;0.01190476190476190476190476190;7.29466973732741;intronic,gene-AQP9
265	NC_037337.1	56356263	56376263	20001	1	56366263	A	T	0.0202703	5.73666	intergenic(gene-UNC13C(dist=45568),gene-WDR72(dist=188487))
266	NC_037337.1	61248631	61268631	20001	1	61258631	G	A	0.010989	7.02828	intergenic(gene-SECISBP2L(dist=15505),gene-SHC4(dist=25463))
267	NC_037337.1	62200198	62220198	20001	1	62210198	G	A	0.012987	6.77569	upstream(gene-MYEF2)	gene-MYEF2	sp|Q9P2K5|MYEF2_HUMAN Myelin expression factor 2 OS=Homo sapiens OX=9606 GN=MYEF2 PE=1 SV=3//0	62210292	62251040	40749	-94	1	62210198;-94;G;A;0.01298701298701298701298701299;6.77568841412103;upstream,gene-MYEF2
268	NC_037337.1	65785114	65805114	20001	1	65795114	G	T	0.0135135	6.03287	intergenic(gene-DDHD1(dist=53982),gene-BMP4(dist=723419))
269	NC_037337.1	78315441	78335441	20001	1	78325441	A	T	0.0168539	5.00487	intergenic(gene-FUT8(dist=487285),gene-CCDC196(dist=210110))	gene-LOC112448513	sp|O00370|LORF2_HUMAN LINE-1 retrotransposable element ORF2 protein OS=Homo sapiens OX=9606 PE=1 SV=1//2.55583e-06	78308437	78373555	65119	0	1	78325441;0;A;T;0.01685393258426966292134831461;5.00487221728352;intergenic,gene-FUT8(dist=487285),gene-CCDC196(dist=210110)
270	NC_037337.1	78585190	78605190	20001	1	78595190	C	T	0.0116279	5.74152	intronic(gene-GPHN)	gene-GPHN	sp|Q03555|GEPH_RAT Gephyrin OS=Rattus norvegicus OX=10116 GN=Gphn PE=1 SV=3//0	78562899	79098454	535556	0	1	78595190;0;C;T;0.01162790697674418604651162791;5.74151668687681;intronic,gene-GPHN
271	NC_037337.1	89251906	89271906	20001	1	89261906	G	A	0.157609	5.42545	intergenic(gene-ADCK1(dist=199116),gene-LOC107133457(dist=25551))
272	NC_037338.1	198401	218401	20001	1	208401	T	G	0.0114943	6.48725	intronic(gene-ZC3H8)	gene-ZC3H8	sp|Q8N5P1|ZC3H8_HUMAN Zinc finger CCCH domain-containing protein 8 OS=Homo sapiens OX=9606 GN=ZC3H8 PE=1 SV=2//1.65853e-146	203489	231076	27588	0	1	208401;0;T;G;0.01149425287356321839080459770;6.48724531672146;intronic,gene-ZC3H8
273	NC_037338.1	8635407	8655407	20001	1	8645407	C	T	0.0267857	5.97249	intergenic(gene-TMEM182(dist=1141368),gene-POU3F3(dist=354133))
274	NC_037338.1	13035413	13055413	20001	1	13045413	A	C	0.01875	5.79111	intronic(gene-DYSF)	gene-DYSF	sp|A6QQP7|DYSF_BOVIN Dysferlin OS=Bos taurus OX=9913 GN=DYSF PE=2 SV=1//0	12899568	13123869	224302	0	1	13045413;0;A;C;0.01875;5.79110792075845;intronic,gene-DYSF
274	NC_037338.1	13035413	13055413	20001	1	13045413	A	C	0.01875	5.79111	intronic(gene-DYSF)	gene-LOC112448752	no	13047319	13056419	9101	-1906	1	13045413;-1906;A;C;0.01875;5.79110792075845;intronic,gene-DYSF
275	NC_037338.1	20739630	20759897	20268	5	20749630	C	A	0.019802	5.85035	intergenic(gene-ATL2(dist=9453),gene-HNRNPLL(dist=160120))	gene-ATL2	sp|Q6PA06|ATLA2_MOUSE Atlastin-2 OS=Mus musculus OX=10090 GN=Atl2 PE=1 SV=1//1.84781e-15	20672185	20740177	67993	9453	5	20749630;9453;C;A;0.01980198019801980198019801980;5.85034650216284;intergenic,gene-ATL2(dist=9453),gene-HNRNPLL(dist=160120)	20749690;9513;C;A;0.02;5.80132202343366;intergenic,gene-ATL2(dist=9513),gene-HNRNPLL(dist=160060)	20749719;9542;G;A;0.01980198019801980198019801980;5.85034650216284;intergenic,gene-ATL2(dist=9542),gene-HNRNPLL(dist=160031)	20749880;9703;A;G;0.01980198019801980198019801980;5.85034650216284;intergenic,gene-ATL2(dist=9703),gene-HNRNPLL(dist=159870)	20749897;9720;G;A;0.02;5.80132202343366;intergenic,gene-ATL2(dist=9720),gene-HNRNPLL(dist=159853)
276	NC_037338.1	22517954	22538186	20233	3	22528186	G	T	0.0136986	5.92242	intronic(gene-SLC8A1)	gene-LOC112448760	no	22501315	22545731	44417	0	3	22527954;0;C;T;0.01369863013698630136986301370;5.92124058630949;intronic,gene-SLC8A1	22527980;0;A;G;0.01428571428571428571428571429;5.83954977746549;intronic,gene-SLC8A1	22528186;0;G;T;0.01369863013698630136986301370;5.92241663634794;intronic,gene-SLC8A1
276	NC_037338.1	22517954	22538186	20233	3	22528186	G	T	0.0136986	5.92242	intronic(gene-SLC8A1)	gene-SLC8A1	sp|P48765|NAC1_BOVIN Sodium/calcium exchanger 1 OS=Bos taurus OX=9913 GN=SLC8A1 PE=1 SV=1//0	22407415	22855016	447602	0	3	22527954;0;C;T;0.01369863013698630136986301370;5.92124058630949;intronic,gene-SLC8A1	22527980;0;A;G;0.01428571428571428571428571429;5.83954977746549;intronic,gene-SLC8A1	22528186;0;G;T;0.01369863013698630136986301370;5.92241663634794;intronic,gene-SLC8A1
277	NC_037338.1	30363381	30383381	20001	1	30373381	A	T	0.0625	7.84594	intergenic(gene-FBXO11(dist=117176),gene-FOXN2(dist=283951))
278	NC_037338.1	31709238	31729238	20001	1	31719238	C	T	0.0217391	11.3924	intergenic(gene-FSHR(dist=268701),gene-NRXN1(dist=556161))
279	NC_037338.1	35576342	35596342	20001	1	35586342	A	T	0.0961538	7.43903	intergenic(gene-NRXN1(dist=2058254),gene-ASB3(dist=814998))
280	NC_037338.1	36675380	36695380	20001	1	36685380	C	T	0.0232558	13.096	intergenic(gene-PSME4(dist=12313),gene-ACYP2(dist=145775))
281	NC_037338.1	36690147	36710147	20001	1	36700147	T	C	0.0481928	11.5625	intergenic(gene-PSME4(dist=27080),gene-ACYP2(dist=131008))
282	NC_037338.1	36712313	36732313	20001	1	36722313	A	T	0.0360825	13.9422	intergenic(gene-PSME4(dist=49246),gene-ACYP2(dist=108842))
283	NC_037338.1	36775477	36795477	20001	1	36785477	T	C	0.0662651	5.0076	intergenic(gene-PSME4(dist=112410),gene-ACYP2(dist=45678))
284	NC_037338.1	36980888	37000888	20001	1	36990888	G	A	0.0117647	7.11816	intronic(gene-ACYP2)	gene-ACYP2	sp|P07033|ACYP2_BOVIN Acylphosphatase-2 OS=Bos taurus OX=9913 GN=ACYP2 PE=1 SV=2//1.59442e-15	36831155	37010456	179302	0	1	36990888;0;G;A;0.01176470588235294117647058824;7.11815538311507;intronic,gene-ACYP2
285	NC_037338.1	39658983	39678983	20001	1	39668983	T	A	0.0128205	5.49652	intergenic(gene-CCDC85A(dist=589273),gene-VRK2(dist=1020249))
286	NC_037338.1	59812441	59832441	20001	1	59822441	G	A	0.0123457	5.52291	downstream(gene-C11H2orf74)	gene-C11H2orf74	sp|A8MZ97|CB074_HUMAN Uncharacterized protein C2orf74 OS=Homo sapiens OX=9606 GN=C2orf74 PE=4 SV=3//8.86281e-49	59820004	59822302	2299	139	1	59822441;139;G;A;0.01234567901234567901234567901;5.5229114633637;downstream,gene-C11H2orf74
287	NC_037338.1	60116413	60136413	20001	1	60126413	T	C	0.0125	5.56029	intergenic(gene-USP34(dist=25302),gene-XPO1(dist=10270))
288	NC_037338.1	64203884	64223884	20001	1	64213884	A	G	0.0111111	7.63032	intergenic(gene-SPRED2(dist=409403),gene-MEIS1(dist=594662))
289	NC_037338.1	65239269	65259269	20001	1	65249269	T	C	0.0128205	6.81183	intergenic(gene-MEIS1(dist=296967),gene-LOC100139826(dist=225093))
290	NC_037338.1	66228391	66248391	20001	1	66238391	A	G	0.0197368	5.15297	intergenic(gene-ETAA1(dist=385325),gene-C1D(dist=252356))
291	NC_037338.1	76019223	76039223	20001	1	76029223	A	G	0.0123457	6.49188	intergenic(gene-LOC112448894(dist=455161),gene-TDRD15(dist=1660564))
292	NC_037338.1	76171579	76191579	20001	1	76181579	C	T	0.012987	7.45844	intergenic(gene-LOC112448894(dist=607517),gene-TDRD15(dist=1508208))
293	NC_037338.1	88022800	88042800	20001	1	88032800	A	C	0.0229885	5.63889	intronic(gene-ASAP2)	gene-ASAP2	sp|O43150|ASAP2_HUMAN Arf-GAP with SH3 domain, ANK repeat and PH domain-containing protein 2 OS=Homo sapiens OX=9606 GN=ASAP2 PE=1 SV=3//0	88029453	88187604	158152	0	1	88032800;0;A;C;0.02298850574712643678160919540;5.6388877876824;intronic,gene-ASAP2
293	NC_037338.1	88022800	88042800	20001	1	88032800	A	C	0.0229885	5.63889	intronic(gene-ASAP2)	gene-ITGB1BP1	sp|Q3ZBM4|ITBP1_BOVIN Integrin beta-1-binding protein 1 OS=Bos taurus OX=9913 GN=ITGB1BP1 PE=2 SV=1//5.79729e-95	88013821	88032440	18620	360	1	88032800;360;A;C;0.02298850574712643678160919540;5.6388877876824;intronic,gene-ASAP2
294	NC_037339.1	3250884	3270884	20001	1	3260884	A	C	0.0211268	5.0509	intergenic(gene-DIAPH3(dist=516437),gene-PCDH17(dist=1842295))
295	NC_037339.1	40207659	40227659	20001	1	40217659	T	G	0.012987	6.69856	intronic(gene-PCDH9)	gene-PCDH9	sp|Q9HC56|PCDH9_HUMAN Protocadherin-9 OS=Homo sapiens OX=9606 GN=PCDH9 PE=1 SV=2//0	39460262	40603455	1143194	0	1	40217659;0;T;G;0.01298701298701298701298701299;6.6985628270483;intronic,gene-PCDH9
296	NC_037339.1	49401332	49421332	20001	1	49411332	T	G	0.0102041	5.06678	intergenic(gene-KLF12(dist=608495),gene-TBC1D4(dist=918831))
297	NC_037339.1	72579641	72599715	20075	2	72589641	G	C	0.0106383	5.26197	intronic(gene-LOC104970698)	gene-LOC104970698	sp|O15439|MRP4_HUMAN Multidrug resistance-associated protein 4 OS=Homo sapiens OX=9606 GN=ABCC4 PE=1 SV=3//4.71836e-152	72511586	72614127	102542	0	2	72589641;0;G;C;0.01063829787234042553191489362;5.26196996088015;intronic,gene-LOC104970698	72589715;0;A;G;0.01086956521739130434782608696;5.24465698533555;intronic,gene-LOC104970698
298	NC_037339.1	72680103	72700103	20001	1	72690103	T	A	0.0107527	6.45121	intronic(gene-LOC100337390)	gene-LOC100337390	sp|O15439|MRP4_HUMAN Multidrug resistance-associated protein 4 OS=Homo sapiens OX=9606 GN=ABCC4 PE=1 SV=3//0	72679935	72856134	176200	0	4	72690103;0;T;A;0.01075268817204301075268817204;6.45121295757376;intronic,gene-LOC100337390	72850421;0;A;G;0.01030927835051546391752577320;5.4437568568681;intronic,gene-LOC100337390	72690103;0;T;A;0.01075268817204301075268817204;6.45121295757376;intronic,gene-LOC100337390	72850421;0;A;G;0.01030927835051546391752577320;5.4437568568681;intronic,gene-LOC100337390
299	NC_037339.1	72840421	72860421	20001	1	72850421	A	G	0.0103093	5.44376	intronic(gene-LOC100337390)	gene-LOC100337390	sp|O15439|MRP4_HUMAN Multidrug resistance-associated protein 4 OS=Homo sapiens OX=9606 GN=ABCC4 PE=1 SV=3//0	72679935	72856134	176200	0	4	72690103;0;T;A;0.01075268817204301075268817204;6.45121295757376;intronic,gene-LOC100337390	72850421;0;A;G;0.01030927835051546391752577320;5.4437568568681;intronic,gene-LOC100337390	72690103;0;T;A;0.01075268817204301075268817204;6.45121295757376;intronic,gene-LOC100337390	72850421;0;A;G;0.01030927835051546391752577320;5.4437568568681;intronic,gene-LOC100337390
300	NC_037339.1	73457164	73477164	20001	1	73467164	A	G	0.0121951	5.22014	intronic(gene-HS6ST3)	gene-HS6ST3	sp|Q8IZP7|H6ST3_HUMAN Heparan-sulfate 6-O-sulfotransferase 3 OS=Homo sapiens OX=9606 GN=HS6ST3 PE=2 SV=3//8.78267e-07	73363796	74076341	712546	0	1	73467164;0;A;G;0.01219512195121951219512195122;5.22013587248399;intronic,gene-HS6ST3
301	NC_037340.1	9981941	10001941	20001	1	9991941	C	T	0.0106383	7.11573	intergenic(gene-MACROD2(dist=112926),gene-KIF16B(dist=78074))
302	NC_037340.1	12124420	12144420	20001	1	12134420	C	T	0.012987	7.57867	intergenic(gene-CAMK1D(dist=71659),gene-CDC123(dist=8827))	gene-CDC123	sp|Q2YDG3|CD123_BOVIN Cell division cycle protein 123 homolog OS=Bos taurus OX=9913 GN=CDC123 PE=2 SV=1//0	12143247	12189690	46444	-8827	1	12134420;-8827;C;T;0.01298701298701298701298701299;7.57867006117236;intergenic,gene-CAMK1D(dist=71659),gene-CDC123(dist=8827)
303	NC_037340.1	12351898	12371898	20001	1	12361898	A	G	0.0202703	5.45263	intronic(gene-UPF2)	gene-UPF2	sp|Q9HAU5|RENT2_HUMAN Regulator of nonsense transcripts 2 OS=Homo sapiens OX=9606 GN=UPF2 PE=1 SV=1//0	12301048	12396488	95441	0	1	12361898;0;A;G;0.02027027027027027027027027027;5.45262667955961;intronic,gene-UPF2
304	NC_037340.1	13784297	13804297	20001	1	13794297	C	T	0.0263158	5.18727	intergenic(gene-CELF2(dist=609434),NONE(dist=NONE))
305	NC_037340.1	19157857	19177857	20001	1	19167857	A	T	0.0114943	5.22489	intergenic(gene-PARD3(dist=103492),gene-NRP1(dist=465580))
306	NC_037340.1	49941878	49961878	20001	1	49951878	C	T	0.0135135	6.74843	intergenic(gene-BMP2(dist=788461),gene-HAO1(dist=740883))
307	NC_037340.1	60628424	60648424	20001	1	60638424	T	G	0.0168539	5.17792	intronic(gene-TRIB3)	gene-LOC112449236	no	60643176	60645524	2349	-4752	1	60638424;-4752;T;G;0.01685393258426966292134831461;5.17791813402711;intronic,gene-TRIB3
307	NC_037340.1	60628424	60648424	20001	1	60638424	T	G	0.0168539	5.17792	intronic(gene-TRIB3)	gene-TRIB3	sp|Q0VCE3|TRIB3_BOVIN Tribbles homolog 3 OS=Bos taurus OX=9913 GN=TRIB3 PE=2 SV=1//0	60632815	60645786	12972	0	1	60638424;0;T;G;0.01685393258426966292134831461;5.17791813402711;intronic,gene-TRIB3
308	NC_037340.1	61462440	61482440	20001	1	61472440	T	C	0.0126582	5.75282	upstream(gene-PDRG1)	gene-PDRG1	sp|Q148L7|PDRG1_BOVIN p53 and DNA damage-regulated protein 1 OS=Bos taurus OX=9913 GN=PDRG1 PE=2 SV=1//1.37173e-46	61453107	61471938	18832	502	1	61472440;502;T;C;0.01265822784810126582278481013;5.75281949210657;upstream,gene-PDRG1
308	NC_037340.1	61462440	61482440	20001	1	61472440	T	C	0.0126582	5.75282	upstream(gene-PDRG1)	gene-TTLL9	sp|Q3SZH6|TTLL9_BOVIN Probable tubulin polyglutamylase TTLL9 OS=Bos taurus OX=9913 GN=TTLL9 PE=2 SV=1//0	61413129	61463675	50547	8765	1	61472440;8765;T;C;0.01265822784810126582278481013;5.75281949210657;upstream,gene-PDRG1
309	NC_037340.1	76461235	76481297	20063	2	76471235	G	A	0.0114943	7.78863	intergenic(gene-SULF2(dist=189055),gene-PREX1(dist=369381))
310	NC_037341.1	6806951	6827009	20059	2	6817009	G	A	0.0164835	5.31348	intergenic(gene-KHDRBS3(dist=272263),gene-LOC112449602(dist=290550))
311	NC_037341.1	8197673	8217673	20001	1	8207673	G	A	0.0454545	5.50888	intergenic(gene-WISP1(dist=38423),gene-TG(dist=9824))	gene-TG	sp|P01267|THYG_BOVIN Thyroglobulin OS=Bos taurus OX=9913 GN=TG PE=1 SV=1//0	8217497	8453438	235942	-9824	1	8207673;-9824;G;A;0.04545454545454545454545454545;5.50888494337522;intergenic,gene-WISP1(dist=38423),gene-TG(dist=9824)
312	NC_037341.1	8503703	8523703	20001	1	8513703	C	A	0.0133333	6.48074	intronic(gene-PHF20L1)	gene-PHF20L1	sp|A8MW92|P20L1_HUMAN PHD finger protein 20-like protein 1 OS=Homo sapiens OX=9606 GN=PHF20L1 PE=1 SV=2//2.47393e-06	8465552	8543053	77502	0	4	8513703;0;C;A;0.01333333333333333333333333333;6.4807391897726;intronic,gene-PHF20L1	8551058;8005;A;T;0.0125;5.23983160792542;intergenic,gene-PHF20L1(dist=8005),gene-TMEM71(dist=7202)	8513703;0;C;A;0.01333333333333333333333333333;6.4807391897726;intronic,gene-PHF20L1	8551058;8005;A;T;0.0125;5.23983160792542;intergenic,gene-PHF20L1(dist=8005),gene-TMEM71(dist=7202)
313	NC_037341.1	8541058	8561058	20001	1	8551058	A	T	0.0125	5.23983	intergenic(gene-PHF20L1(dist=8005),gene-TMEM71(dist=7202))	gene-PHF20L1	sp|A8MW92|P20L1_HUMAN PHD finger protein 20-like protein 1 OS=Homo sapiens OX=9606 GN=PHF20L1 PE=1 SV=2//2.47393e-06	8465552	8543053	77502	8005	4	8513703;0;C;A;0.01333333333333333333333333333;6.4807391897726;intronic,gene-PHF20L1	8551058;8005;A;T;0.0125;5.23983160792542;intergenic,gene-PHF20L1(dist=8005),gene-TMEM71(dist=7202)	8513703;0;C;A;0.01333333333333333333333333333;6.4807391897726;intronic,gene-PHF20L1	8551058;8005;A;T;0.0125;5.23983160792542;intergenic,gene-PHF20L1(dist=8005),gene-TMEM71(dist=7202)
313	NC_037341.1	8541058	8561058	20001	1	8551058	A	T	0.0125	5.23983	intergenic(gene-PHF20L1(dist=8005),gene-TMEM71(dist=7202))	gene-TMEM71	sp|Q6P5X7|TMM71_HUMAN Transmembrane protein 71 OS=Homo sapiens OX=9606 GN=TMEM71 PE=2 SV=2//1.68145e-104	8558260	8588147	29888	-7202	1	8551058;-7202;A;T;0.0125;5.23983160792542;intergenic,gene-PHF20L1(dist=8005),gene-TMEM71(dist=7202)
314	NC_037341.1	15203891	15223891	20001	1	15213891	G	A	0.0119048	6.862	intergenic(gene-ZNF572(dist=9035),gene-MTSS1(dist=178118))	gene-ZNF572	sp|Q32KN0|ZN572_BOVIN Zinc finger protein 572 OS=Bos taurus OX=9913 GN=ZNF572 PE=2 SV=1//0	15178241	15204856	26616	9035	1	15213891;9035;G;A;0.01190476190476190476190476190;6.86200125638702;intergenic,gene-ZNF572(dist=9035),gene-MTSS1(dist=178118)
315	NC_037341.1	16631934	16651934	20001	1	16641934	T	A	0.052381	5.18858	intronic(gene-TBC1D31)	gene-LOC104974006	no	16620484	16675817	55334	0	1	16641934;0;T;A;0.05238095238095238095238095238;5.18858359418797;intronic,gene-TBC1D31
315	NC_037341.1	16631934	16651934	20001	1	16641934	T	A	0.052381	5.18858	intronic(gene-TBC1D31)	gene-TBC1D31	sp|Q29RL0|TBC31_BOVIN TBC1 domain family member 31 OS=Bos taurus OX=9913 GN=TBC1D31 PE=2 SV=1//0	16631180	16698179	67000	0	1	16641934;0;T;A;0.05238095238095238095238095238;5.18858359418797;intronic,gene-TBC1D31
316	NC_037341.1	22874799	22894799	20001	1	22884799	G	T	0.0280374	7.0174	intronic(gene-XKR4)	gene-XKR4	sp|Q5GH76|XKR4_HUMAN XK-related protein 4 OS=Homo sapiens OX=9606 GN=XKR4 PE=2 SV=1//0	22640320	22957122	316803	0	1	22884799;0;G;T;0.02803738317757009345794392523;7.01740348461914;intronic,gene-XKR4
317	NC_037341.1	26183006	26203006	20001	1	26193006	T	C	0.105882	5.91849	intronic(gene-RAB2A)	gene-LOC112449509	no	26187925	26193279	5355	0	1	26193006;0;T;C;0.1058823529411764705882352941;5.918488512384;intronic,gene-RAB2A
317	NC_037341.1	26183006	26203006	20001	1	26193006	T	C	0.105882	5.91849	intronic(gene-RAB2A)	gene-RAB2A	sp|Q5R6B6|RAB2A_PONAB Ras-related protein Rab-2A OS=Pongo abelii OX=9601 GN=RAB2A PE=2 SV=1//1.05537e-122	26180786	26253380	72595	0	1	26193006;0;T;C;0.1058823529411764705882352941;5.918488512384;intronic,gene-RAB2A
318	NC_037341.1	28059985	28079985	20001	1	28069985	G	A	0.0116279	5.95642	intronic(gene-GGH)	gene-GGH	sp|A7YWG4|GGH_BOVIN Gamma-glutamyl hydrolase OS=Bos taurus OX=9913 GN=GGH PE=2 SV=1//0	28047465	28072482	25018	0	1	28069985;0;G;A;0.01162790697674418604651162791;5.95641689713515;intronic,gene-GGH
318	NC_037341.1	28059985	28079985	20001	1	28069985	G	A	0.0116279	5.95642	intronic(gene-GGH)	gene-TTPA	sp|P49638|TTPA_HUMAN Alpha-tocopherol transfer protein OS=Homo sapiens OX=9606 GN=TTPA PE=1 SV=1//9.49953e-104	28074679	28104726	30048	-4694	1	28069985;-4694;G;A;0.01162790697674418604651162791;5.95641689713515;intronic,gene-GGH
319	NC_037341.1	40361986	40389889	27904	2	40371986	C	T	0.0140845	6.40105	intergenic(gene-PEX2(dist=180518),gene-LOC101904449(dist=136446))
320	NC_037341.1	40607480	40627480	20001	1	40617480	G	A	0.0142857	6.29125	intergenic(gene-LOC101904449(dist=108538),gene-LOC782385(dist=226796))
321	NC_037341.1	40677167	40697167	20001	1	40687167	C	A	0.0144928	6.37909	intergenic(gene-LOC101904449(dist=178225),gene-LOC782385(dist=157109))
322	NC_037341.1	40742729	40762729	20001	1	40752729	A	G	0.0138889	5.88768	intergenic(gene-LOC101904449(dist=243787),gene-LOC782385(dist=91547))
323	NC_037341.1	40757614	40777614	20001	1	40767614	G	A	0.0125	6.36883	intergenic(gene-LOC101904449(dist=258672),gene-LOC782385(dist=76662))
324	NC_037341.1	43587416	43607416	20001	1	43597416	G	T	0.0135135	6.96231	intergenic(gene-TPD52(dist=237053),gene-ZBTB10(dist=71249))
325	NC_037341.1	45930794	45952434	21641	2	45940794	G	A	0.0411765	7.57966	intronic(gene-SAMD12)	gene-MIR2489	no	45940448	45940525	78	269	2	45940794;269;G;A;0.04117647058823529411764705882;7.57966032659541;intronic,gene-SAMD12	45942434;1909;G;A;0.04375;6.58341740245338;intronic,gene-SAMD12
325	NC_037341.1	45930794	45952434	21641	2	45940794	G	A	0.0411765	7.57966	intronic(gene-SAMD12)	gene-SAMD12	sp|Q0VE29|SAM12_MOUSE Sterile alpha motif domain-containing protein 12 OS=Mus musculus OX=10090 GN=Samd12 PE=2 SV=1//2.33221e-82	45625075	46074096	449022	0	6	45940794;0;G;A;0.04117647058823529411764705882;7.57966032659541;intronic,gene-SAMD12	45942434;0;G;A;0.04375;6.58341740245338;intronic,gene-SAMD12	45980573;0;C;T;0.06172839506172839506172839506;5.44630747388418;intronic,gene-SAMD12	45940794;0;G;A;0.04117647058823529411764705882;7.57966032659541;intronic,gene-SAMD12	45942434;0;G;A;0.04375;6.58341740245338;intronic,gene-SAMD12	45980573;0;C;T;0.06172839506172839506172839506;5.44630747388418;intronic,gene-SAMD12
326	NC_037341.1	45970573	45990573	20001	1	45980573	C	T	0.0617284	5.44631	intronic(gene-SAMD12)	gene-SAMD12	sp|Q0VE29|SAM12_MOUSE Sterile alpha motif domain-containing protein 12 OS=Mus musculus OX=10090 GN=Samd12 PE=2 SV=1//2.33221e-82	45625075	46074096	449022	0	6	45940794;0;G;A;0.04117647058823529411764705882;7.57966032659541;intronic,gene-SAMD12	45942434;0;G;A;0.04375;6.58341740245338;intronic,gene-SAMD12	45980573;0;C;T;0.06172839506172839506172839506;5.44630747388418;intronic,gene-SAMD12	45940794;0;G;A;0.04117647058823529411764705882;7.57966032659541;intronic,gene-SAMD12	45942434;0;G;A;0.04375;6.58341740245338;intronic,gene-SAMD12	45980573;0;C;T;0.06172839506172839506172839506;5.44630747388418;intronic,gene-SAMD12
327	NC_037341.1	46500661	46520661	20001	1	46510661	T	C	0.0125	6.27119	intergenic(gene-EXT1(dist=32784),gene-MED30(dist=271859))
328	NC_037341.1	46976723	46996723	20001	1	46986723	C	T	0.0247525	10.3678	intergenic(gene-MED30(dist=185103),gene-SLC30A8(dist=122753))	gene-LOC112449669	no	46979972	46980105	134	6618	1	46986723;6618;C;T;0.02475247524752475247524752475;10.3678178481241;intergenic,gene-MED30(dist=185103),gene-SLC30A8(dist=122753)
329	NC_037341.1	49292451	49312451	20001	1	49302451	C	T	0.0519481	6.00268	intergenic(gene-TRPS1(dist=393452),gene-CSMD3(dist=1503330))
330	NC_037341.1	49347560	49367560	20001	1	49357560	G	A	0.0662651	5.18198	intergenic(gene-TRPS1(dist=448561),gene-CSMD3(dist=1448221))
331	NC_037341.1	52401124	52421124	20001	1	52411124	G	A	0.0547945	9.17906	intergenic(gene-LOC112449524(dist=135334),gene-KCNV1(dist=2075852))
332	NC_037341.1	58749518	58769518	20001	1	58759518	A	G	0.161111	5.87422	intergenic(gene-OXR1(dist=365793),gene-ZFPM2(dist=59397))
333	NC_037341.1	59828024	59848024	20001	1	59838024	C	T	0.0107527	5.40475	intergenic(gene-ZFPM2(dist=494476),gene-LRP12(dist=197544))
334	NC_037341.1	79037359	79057359	20001	1	79047359	A	G	0.0131579	6.20684	intergenic(gene-RALYL(dist=550336),gene-LOC784458(dist=1394449))
335	NC_037341.1	81789064	81809064	20001	1	81799064	A	G	0.0142857	7.55259	intronic(gene-MTBP)	gene-MTBP	sp|Q96DY7|MTBP_HUMAN Mdm2-binding protein OS=Homo sapiens OX=9606 GN=MTBP PE=1 SV=1//0	81786823	81864708	77886	0	1	81799064;0;A;G;0.01428571428571428571428571429;7.55259402627725;intronic,gene-MTBP
336	NC_037342.1	10817695	10837695	20001	1	10827695	A	G	0.0113636	5.31901	intergenic(gene-CNTN5(dist=1098851),NONE(dist=NONE))
337	NC_037342.1	23740933	23760933	20001	1	23750933	C	T	0.0142857	7.44606	intronic(gene-NCAM1)	gene-NCAM1	sp|P13595|NCAM1_MOUSE Neural cell adhesion molecule 1 OS=Mus musculus OX=10090 GN=Ncam1 PE=1 SV=3//0	23472421	23834092	361672	0	1	23750933;0;C;T;0.01428571428571428571428571429;7.44606080985234;intronic,gene-NCAM1
338	NC_037342.1	26870426	26890426	20001	1	26880426	T	C	0.0217391	5.10094	intergenic(gene-CADM1(dist=809325),gene-BUD13(dist=525849))	gene-LOC112441614	no	26818128	26872508	54381	7918	1	26880426;7918;T;C;0.02173913043478260869565217391;5.10093700072847;intergenic,gene-CADM1(dist=809325),gene-BUD13(dist=525849)
339	NC_037342.1	37512190	37532190	20001	1	37522190	A	C	0.012987	6.47242	intergenic(gene-CALCB(dist=8393),gene-CALCA(dist=107516))	gene-CALCB	sp|Q9N0T3|CALCB_HORSE Calcitonin gene-related peptide 2 OS=Equus caballus OX=9796 GN=CALCB PE=2 SV=1//2.53092e-65	37508661	37513797	5137	8393	1	37522190;8393;A;C;0.01298701298701298701298701299;6.47241894389569;intergenic,gene-CALCB(dist=8393),gene-CALCA(dist=107516)
340	NC_037342.1	52533754	52553754	20001	1	52543754	T	C	0.010989	5.20744	intronic(gene-FCHSD2)	gene-FCHSD2	sp|O94868|FCSD2_HUMAN F-BAR and double SH3 domains protein 2 OS=Homo sapiens OX=9606 GN=FCHSD2 PE=1 SV=3//0	52374155	52631706	257552	0	1	52543754;0;T;C;0.01098901098901098901098901099;5.2074398089164;intronic,gene-FCHSD2
341	NC_037342.1	56742596	56762596	20001	1	56752596	A	C	0.0135135	8.41779	intronic(gene-GDPD4)	gene-GDPD4	sp|Q3TT99|GDPD4_MOUSE Glycerophosphodiester phosphodiesterase domain-containing protein 4 OS=Mus musculus OX=10090 GN=Gdpd4 PE=2 SV=1//0	56637481	56775721	138241	0	1	56752596;0;A;C;0.01351351351351351351351351351;8.41778750187019;intronic,gene-GDPD4
342	NC_037342.1	57485746	57505746	20001	1	57495746	A	T	0.0364583	6.47419	intergenic(gene-SLC5A12(dist=79757),gene-FIBIN(dist=208126))
343	NC_037342.1	58532517	58552517	20001	1	58542517	C	T	0.0625	6.53513	intergenic(gene-BDNF(dist=97215),gene-KIF18A(dist=177837))
344	NC_037342.1	76854061	76874061	20001	1	76864061	A	G	0.0111111	5.24006	intronic(gene-C15H11orf49)	gene-C15H11orf49	sp|Q4R5A4|CK049_MACFA UPF0705 protein C11orf49 homolog OS=Macaca fascicularis OX=9541 GN=QccE-10352 PE=2 SV=1//0	76852567	77063233	210667	0	1	76864061;0;A;G;0.01111111111111111111111111111;5.2400626742379;intronic,gene-C15H11orf49
345	NC_037343.1	5246943	5266943	20001	1	5256943	T	C	0.0104167	7.11661	exon,nonsynonymous(gene-CD55:rna-XM_024976221.1:exon7:c.T577C:p.Y193H,gene-CD55:rna-XM_024976224.1:exon5:c.T556C:p.Y186H,gene-CD55:rna-NM_001030303.1:exon5:c.T556C:p.Y186H,gene-CD55:rna-XM_024976225.1:exon6:c.T577C:p.Y193H,gene-CD55:rna-XM_005216675.4:exon5:c.T556C:p.Y186H,gene-CD55:rna-XM_015475005.2:exon6:c.T577C:p.Y193H,gene-CD55:rna-XM_024976222.1:exon6:c.T577C:p.Y193H,gene-CD55:rna-XM_015475…	gene-CD55	sp|P08174|DAF_HUMAN Complement decay-accelerating factor OS=Homo sapiens OX=9606 GN=CD55 PE=1 SV=4//5.81549e-109	5231120	5279394	48275	0	1	5256943;0;T;C;0.01041666666666666666666666667;7.11661097845188;exon,nonsynonymous(gene-CD55:rna-XM_024976221.1:exon7:c.T577C:p.Y193H,gene-CD55:rna-XM_024976224.1:exon5:c.T556C:p.Y186H,gene-CD55:rna-NM_001030303.1:exon5:c.T556C:p.Y186H,gene-CD55:rna-XM_024976225.1:exon6:c.T577C:p.Y193H,gene-CD55:rna-XM_005216675.4:exon5:c.T556C:p.Y186H,gene-CD55:rna-XM_015475005.2:exon6:c.T577C:p.Y193H,gene-CD55:r…
346	NC_037343.1	13842621	13862621	20001	1	13852621	G	A	0.01875	5.82648	intergenic(gene-RGS18(dist=701071),gene-BRINP3(dist=1289315))
347	NC_037343.1	14931602	14951602	20001	1	14941602	G	A	0.0815217	5.77884	intergenic(gene-RGS18(dist=1790052),gene-BRINP3(dist=200334))
348	NC_037343.1	16209055	16229055	20001	1	16219055	T	C	0.0217391	5.21842	intergenic(gene-BRINP3(dist=587915),gene-LOC529930(dist=1381941))
349	NC_037343.1	18052904	18072904	20001	1	18062904	A	G	0.0208333	5.81766	intergenic(gene-LOC529930(dist=272471),gene-KCTD3(dist=755905))
350	NC_037343.1	58825418	58845418	20001	1	58835418	C	T	0.0108696	5.72725	intergenic(gene-BRINP2(dist=275634),gene-SEC16B(dist=484089))
351	NC_037343.1	78501496	78521587	20092	4	78511537	C	T	0.0144231	7.31558	intergenic(gene-LOC112441799(dist=512483),gene-NR5A2(dist=317397))
352	NC_037344.1	9275502	9295502	20001	1	9285502	C	T	0.0125	7.08755	intergenic(gene-IQCM(dist=741100),gene-NR3C2(dist=295882))
353	NC_037344.1	29201187	29221187	20001	1	29211187	A	G	0.0277778	5.21106	intergenic(gene-LOC100140839(dist=152269),gene-LOC101903064(dist=154194))
354	NC_037344.1	30350046	30370046	20001	1	30360046	A	C	0.0253165	10.462	intergenic(gene-INTU(dist=357067),gene-FAT4(dist=1979607))
355	NC_037344.1	41324023	41344023	20001	1	41334023	C	T	0.0117647	7.19705	intergenic(gene-FAM198B(dist=524366),gene-GRIA2(dist=451236))
356	NC_037345.1	3595729	3615729	20001	1	3605729	C	A	0.0140845	5.38291	intronic(gene-CNTNAP4)	gene-CNTNAP4	sp|Q9C0A0|CNTP4_HUMAN Contactin-associated protein-like 4 OS=Homo sapiens OX=9606 GN=CNTNAP4 PE=1 SV=3//1.44954e-158	3420488	3706087	285600	0	1	3605729;0;C;A;0.01408450704225352112676056338;5.38291217938147;intronic,gene-CNTNAP4
357	NC_037345.1	3885424	3905424	20001	1	3895424	C	T	0.015625	5.66777	intergenic(gene-CNTNAP4(dist=189337),gene-LOC112442231(dist=465092))	gene-LOC112442251	no	3841277	3904102	62826	0	1	3895424;0;C;T;0.015625;5.66777065776619;intergenic,gene-CNTNAP4(dist=189337),gene-LOC112442231(dist=465092)
358	NC_037345.1	14960807	14980807	20001	1	14970807	C	T	0.012987	6.60909	intergenic(gene-SHCBP1(dist=51668),gene-VPS35(dist=14158))
359	NC_037345.1	15695901	15715901	20001	1	15705901	G	A	0.0117647	6.50532	intronic(gene-ITFG1)	gene-ITFG1	sp|Q8TB96|TIP_HUMAN T-cell immunomodulatory protein OS=Homo sapiens OX=9606 GN=ITFG1 PE=1 SV=1//0	15565237	15865233	299997	0	1	15705901;0;G;A;0.01176470588235294117647058824;6.50531566720928;intronic,gene-ITFG1
360	NC_037345.1	16748167	16768167	20001	1	16758167	G	T	0.0123457	7.95174	intronic(gene-LONP2)	gene-LONP2	sp|Q3SX23|LONP2_BOVIN Lon protease homolog 2, peroxisomal OS=Bos taurus OX=9913 GN=LONP2 PE=2 SV=1//0	16674540	16759579	85040	0	1	16758167;0;G;T;0.01234567901234567901234567901;7.9517435297886;intronic,gene-LONP2
361	NC_037345.1	46913863	46933863	20001	1	46923863	T	G	0.0232558	5.92073	intronic(gene-ZNF567)	gene-ZNF461	sp|Q8TAF7|ZN461_HUMAN Zinc finger protein 461 OS=Homo sapiens OX=9606 GN=ZNF461 PE=2 SV=2//0	46929716	46952015	22300	-5853	1	46923863;-5853;T;G;0.02325581395348837209302325581;5.92073081822298;intronic,gene-ZNF567
361	NC_037345.1	46913863	46933863	20001	1	46923863	T	G	0.0232558	5.92073	intronic(gene-ZNF567)	gene-ZNF567	sp|A2VDP4|ZN567_BOVIN Zinc finger protein 567 OS=Bos taurus OX=9913 GN=ZNF567 PE=2 SV=1//0	46899698	46929692	29995	0	1	46923863;0;T;G;0.02325581395348837209302325581;5.92073081822298;intronic,gene-ZNF567
362	NC_037345.1	47858834	47878834	20001	1	47868834	G	A	0.0197368	5.65468	intronic(gene-SIPA1L3)	gene-SIPA1L3	sp|O60292|SI1L3_HUMAN Signal-induced proliferation-associated 1-like protein 3 OS=Homo sapiens OX=9606 GN=SIPA1L3 PE=1 SV=3//0	47769210	48022827	253618	0	1	47868834;0;G;A;0.01973684210526315789473684211;5.65467568182715;intronic,gene-SIPA1L3
363	NC_037345.1	51169334	51189334	20001	1	51179334	G	A	0.0133333	6.6188	intergenic(gene-ZNF574(dist=2466),gene-GRIK5(dist=3829))	gene-GRIK5	sp|Q63273|GRIK5_RAT Glutamate receptor ionotropic, kainate 5 OS=Rattus norvegicus OX=10116 GN=Grik5 PE=1 SV=1//0	51183163	51245915	62753	-3829	1	51179334;-3829;G;A;0.01333333333333333333333333333;6.61880474924742;intergenic,gene-ZNF574(dist=2466),gene-GRIK5(dist=3829)
363	NC_037345.1	51169334	51189334	20001	1	51179334	G	A	0.0133333	6.6188	intergenic(gene-ZNF574(dist=2466),gene-GRIK5(dist=3829))	gene-ZNF574	sp|Q29RK0|ZN574_BOVIN Zinc finger protein 574 OS=Bos taurus OX=9913 GN=ZNF574 PE=2 SV=1//0	51171394	51176868	5475	2466	1	51179334;2466;G;A;0.01333333333333333333333333333;6.61880474924742;intergenic,gene-ZNF574(dist=2466),gene-GRIK5(dist=3829)
364	NC_037345.1	51640111	51660111	20001	1	51650111	G	A	0.047619	5.73219	intergenic(gene-BSP1(dist=27158),gene-LYPD3(dist=24148))	gene-TRNAA-AGC-8	no	51642909	51642980	72	7131	1	51650111;7131;G;A;0.04761904761904761904761904762;5.7321873973777;intergenic,gene-BSP1(dist=27158),gene-LYPD3(dist=24148)
365	NC_037345.1	51654012	51674012	20001	1	51664012	A	C	0.0511364	5.20061	intergenic(gene-BSP1(dist=41059),gene-LYPD3(dist=10247))
366	NC_037345.1	63286511	63306511	20001	1	63296511	A	G	0.0123457	7.50721	intronic(gene-TARM1)	gene-OSCAR	sp|Q8IYS5|OSCAR_HUMAN Osteoclast-associated immunoglobulin-like receptor OS=Homo sapiens OX=9606 GN=OSCAR PE=1 SV=3//4.80334e-83	63283921	63292146	8226	4365	1	63296511;4365;A;G;0.01234567901234567901234567901;7.50720986770724;intronic,gene-TARM1
366	NC_037345.1	63286511	63306511	20001	1	63296511	A	G	0.0123457	7.50721	intronic(gene-TARM1)	gene-TARM1	sp|B6A8C7|TARM1_HUMAN T-cell-interacting, activating receptor on myeloid cells protein 1 OS=Homo sapiens OX=9606 GN=TARM1 PE=1 SV=1//2.92185e-06	63294228	63337529	43302	0	8	63296511;0;A;G;0.01234567901234567901234567901;7.50720986770724;intronic,gene-TARM1	63333324;0;G;C;0.02083333333333333333333333333;5.17905050346388;intronic,gene-TARM1	63333435;0;C;T;0.02112676056338028169014084507;5.57252736138292;intronic,gene-TARM1	63333437;0;A;C;0.02083333333333333333333333333;5.59927331050802;intronic,gene-TARM1	63296511;0;A;G;0.01234567901234567901234567901;7.50720986770724;intronic,gene-TARM1	63333324;0;G;C;0.02083333333333333333333333333;5.17905050346388;intronic,gene-TARM1	63333435;0;C;T;0.02112676056338028169014084507;5.57252736138292;intronic,gene-TARM1	63333437;0;A;C;0.02083333333333333333333333333;5.59927331050802;intronic,gene-TARM1
367	NC_037345.1	63323324	63343437	20114	3	63333437	A	C	0.0208333	5.59927	intronic(gene-TARM1)	gene-LOC107131473	sp|Q8WN92|VN1R1_GORGO Vomeronasal type-1 receptor 1 OS=Gorilla gorilla gorilla OX=9595 GN=VN1R1 PE=3 SV=1//1.93856e-46	63327573	63329141	1569	4296	3	63333324;4183;G;C;0.02083333333333333333333333333;5.17905050346388;intronic,gene-TARM1	63333435;4294;C;T;0.02112676056338028169014084507;5.57252736138292;intronic,gene-TARM1	63333437;4296;A;C;0.02083333333333333333333333333;5.59927331050802;intronic,gene-TARM1
367	NC_037345.1	63323324	63343437	20114	3	63333437	A	C	0.0208333	5.59927	intronic(gene-TARM1)	gene-TARM1	sp|B6A8C7|TARM1_HUMAN T-cell-interacting, activating receptor on myeloid cells protein 1 OS=Homo sapiens OX=9606 GN=TARM1 PE=1 SV=1//2.92185e-06	63294228	63337529	43302	0	8	63296511;0;A;G;0.01234567901234567901234567901;7.50720986770724;intronic,gene-TARM1	63333324;0;G;C;0.02083333333333333333333333333;5.17905050346388;intronic,gene-TARM1	63333435;0;C;T;0.02112676056338028169014084507;5.57252736138292;intronic,gene-TARM1	63333437;0;A;C;0.02083333333333333333333333333;5.59927331050802;intronic,gene-TARM1	63296511;0;A;G;0.01234567901234567901234567901;7.50720986770724;intronic,gene-TARM1	63333324;0;G;C;0.02083333333333333333333333333;5.17905050346388;intronic,gene-TARM1	63333435;0;C;T;0.02112676056338028169014084507;5.57252736138292;intronic,gene-TARM1	63333437;0;A;C;0.02083333333333333333333333333;5.59927331050802;intronic,gene-TARM1
368	NC_037346.1	2093627	2113627	20001	1	2103627	C	A	0.0126582	6.41509	intergenic(gene-CA10(dist=685168),gene-KIF2B(dist=1674296))
369	NC_037346.1	12263603	12283603	20001	1	12273603	C	T	0.037234	5.08227	intronic(gene-BCAS3)	gene-BCAS3	sp|Q9H6U6|BCAS3_HUMAN Breast carcinoma-amplified sequence 3 OS=Homo sapiens OX=9606 GN=BCAS3 PE=1 SV=3//0	11699712	12286154	586443	0	1	12273603;0;C;T;0.03723404255319148936170212766;5.08227277853787;intronic,gene-BCAS3
370	NC_037346.1	19686577	19706577	20001	1	19696577	A	T	0.0430108	6.52799	intronic(gene-NLK)	gene-NLK	sp|Q9UBE8|NLK_HUMAN Serine/threonine-protein kinase NLK OS=Homo sapiens OX=9606 GN=NLK PE=1 SV=2//0	19651228	19780834	129607	0	1	19696577;0;A;T;0.04301075268817204301075268817;6.52798907104455;intronic,gene-NLK
371	NC_037346.1	21716594	21736594	20001	1	21726594	G	A	0.0119048	5.58293	intronic(gene-ABR)	gene-ABR	sp|A6QNS3|ABR_BOVIN Active breakpoint cluster region-related protein OS=Bos taurus OX=9913 GN=ABR PE=2 SV=1//0	21674398	21862914	188517	0	1	21726594;0;G;A;0.01190476190476190476190476190;5.58292957095536;intronic,gene-ABR
372	NC_037346.1	25724289	25744289	20001	1	25734289	C	T	0.0116279	8.08569	intergenic(gene-WSCD1(dist=47190),gene-NLRP1(dist=293463))
373	NC_037346.1	51370131	51390131	20001	1	51380131	C	A	0.0144928	6.47894	intergenic(gene-BAHCC1(dist=22843),gene-SLC38A10(dist=57018))
374	NC_037346.1	54026972	54047032	20061	2	54037032	A	G	0.0135135	6.73089	intronic(gene-TMC6)	gene-MIR2348	no	54038763	54038841	79	-1731	2	54036972;-1791;G;A;0.01315789473684210526315789474;6.71680622723434;intronic,gene-TMC6	54037032;-1731;A;G;0.01351351351351351351351351351;6.73088791240511;intronic,gene-TMC6
374	NC_037346.1	54026972	54047032	20061	2	54037032	A	G	0.0135135	6.73089	intronic(gene-TMC6)	gene-TMC6	sp|Q7Z403|TMC6_HUMAN Transmembrane channel-like protein 6 OS=Homo sapiens OX=9606 GN=TMC6 PE=1 SV=2//0	54025527	54048074	22548	0	2	54036972;0;G;A;0.01315789473684210526315789474;6.71680622723434;intronic,gene-TMC6	54037032;0;A;G;0.01351351351351351351351351351;6.73088791240511;intronic,gene-TMC6
374	NC_037346.1	54026972	54047032	20061	2	54037032	A	G	0.0135135	6.73089	intronic(gene-TMC6)	gene-TMC8	sp|Q8IU68|TMC8_HUMAN Transmembrane channel-like protein 8 OS=Homo sapiens OX=9606 GN=TMC8 PE=1 SV=1//0	53998523	54028182	29660	8850	2	54036972;8790;G;A;0.01315789473684210526315789474;6.71680622723434;intronic,gene-TMC6	54037032;8850;A;G;0.01351351351351351351351351351;6.73088791240511;intronic,gene-TMC6
375	NC_037346.1	58550418	58570418	20001	1	58560418	G	A	0.0794393	5.26507	intergenic(gene-SLC39A11(dist=57240),gene-SOX9(dist=358483))	gene-LOC101907523	no	58528622	58690319	161698	0	1	58560418;0;G;A;0.07943925233644859813084112150;5.26506574388364;intergenic,gene-SLC39A11(dist=57240),gene-SOX9(dist=358483)
376	NC_037347.1	941945	962013	20069	3	951961	C	A	0.0360825	5.10577	intronic(gene-SLIT3)	gene-SLIT3	sp|Q9WVB4|SLIT3_MOUSE Slit homolog 3 protein OS=Mus musculus OX=10090 GN=Slit3 PE=2 SV=2//8.15223e-94	442969	1163718	720750	0	8	951945;0;G;A;0.03571428571428571428571428571;5.09306420472047;intronic,gene-SLIT3	951961;0;C;A;0.03608247422680412371134020619;5.105769807596;intronic,gene-SLIT3	952013;0;T;G;0.03684210526315789473684210526;5.02607013562382;intronic,gene-SLIT3	1052409;0;C;T;0.02777777777777777777777777778;6.47968091455091;intronic,gene-SLIT3	951945;0;G;A;0.03571428571428571428571428571;5.09306420472047;intronic,gene-SLIT3	951961;0;C;A;0.03608247422680412371134020619;5.105769807596;intronic,gene-SLIT3	952013;0;T;G;0.03684210526315789473684210526;5.02607013562382;intronic,gene-SLIT3	1052409;0;C;T;0.02777777777777777777777777778;6.47968091455091;intronic,gene-SLIT3
377	NC_037347.1	1042409	1062409	20001	1	1052409	C	T	0.0277778	6.47968	intronic(gene-SLIT3)	gene-SLIT3	sp|Q9WVB4|SLIT3_MOUSE Slit homolog 3 protein OS=Mus musculus OX=10090 GN=Slit3 PE=2 SV=2//8.15223e-94	442969	1163718	720750	0	8	951945;0;G;A;0.03571428571428571428571428571;5.09306420472047;intronic,gene-SLIT3	951961;0;C;A;0.03608247422680412371134020619;5.105769807596;intronic,gene-SLIT3	952013;0;T;G;0.03684210526315789473684210526;5.02607013562382;intronic,gene-SLIT3	1052409;0;C;T;0.02777777777777777777777777778;6.47968091455091;intronic,gene-SLIT3	951945;0;G;A;0.03571428571428571428571428571;5.09306420472047;intronic,gene-SLIT3	951961;0;C;A;0.03608247422680412371134020619;5.105769807596;intronic,gene-SLIT3	952013;0;T;G;0.03684210526315789473684210526;5.02607013562382;intronic,gene-SLIT3	1052409;0;C;T;0.02777777777777777777777777778;6.47968091455091;intronic,gene-SLIT3
378	NC_037347.1	1214183	1234183	20001	1	1224183	C	T	0.04	6.24831	intergenic(gene-SLIT3(dist=60465),gene-SPDL1(dist=252939))
379	NC_037347.1	2082895	2103031	20137	5	2092909	C	A	0.0289855	7.27161	intergenic(gene-FOXI1(dist=77183),gene-C20H5orf58(dist=27752))	gene-LOC101904460	no	2079112	2085558	6447	7351	5	2092895;7337;A;G;0.04487179487179487179487179487;5.54797469148534;intergenic,gene-FOXI1(dist=77169),gene-C20H5orf58(dist=27766)	2092909;7351;C;A;0.02898550724637681159420289855;7.27161147580989;intergenic,gene-FOXI1(dist=77183),gene-C20H5orf58(dist=27752)	2092960;7402;A;T;0.03896103896103896103896103896;6.5430203142935;intergenic,gene-FOXI1(dist=77234),gene-C20H5orf58(dist=27701)	2093010;7452;C;T;0.03947368421052631578947368421;6.63524738123184;intergenic,gene-FOXI1(dist=77284),gene-C20H5orf58(dist=27651)	2093031;7473;G;A;0.03797468354430379746835443038;6.54951255714024;intergenic,gene-FOXI1(dist=77305),gene-C20H5orf58(dist=27630)
380	NC_037347.1	3667099	3687099	20001	1	3677099	G	C	0.0294118	7.24045	intergenic(gene-SMIM23(dist=78178),gene-FBXW11(dist=1011))	gene-FBXW11	sp|Q9UKB1|FBW1B_HUMAN F-box/WD repeat-containing protein 11 OS=Homo sapiens OX=9606 GN=FBXW11 PE=1 SV=1//0	3678110	3809579	131470	-1011	1	3677099;-1011;G;C;0.02941176470588235294117647059;7.24045332148928;intergenic,gene-SMIM23(dist=78178),gene-FBXW11(dist=1011)
381	NC_037347.1	10893783	10920813	27031	5	10910797	A	G	0.0686275	5.68229	intergenic(gene-SLC30A5(dist=346613),gene-PIK3R1(dist=484813))	gene-LOC104975214	no	10869928	11169011	299084	0	5	10903783;0;T;C;0.08125;5.13216001544659;intergenic,gene-SLC30A5(dist=339599),gene-PIK3R1(dist=491827)	10910648;0;G;A;0.06796116504854368932038834951;5.63181040051762;intergenic,gene-SLC30A5(dist=346464),gene-PIK3R1(dist=484962)	10910749;0;A;C;0.06930693069306930693069306931;5.68204316376034;intergenic,gene-SLC30A5(dist=346565),gene-PIK3R1(dist=484861)	10910797;0;A;G;0.06862745098039215686274509804;5.6822886279078;intergenic,gene-SLC30A5(dist=346613),gene-PIK3R1(dist=484813)	10910813;0;T;C;0.06796116504854368932038834951;5.63181040051762;intergenic,gene-SLC30A5(dist=346629),gene-PIK3R1(dist=484797)
382	NC_037347.1	11269707	11289707	20001	1	11279707	A	C	0.0393258	5.32467	intergenic(gene-SLC30A5(dist=715523),gene-PIK3R1(dist=115903))
383	NC_037347.1	11386347	11406347	20001	1	11396347	G	A	0.0194175	9.59633	UTR3(gene-PIK3R1)	gene-PIK3R1	sp|P23727|P85A_BOVIN Phosphatidylinositol 3-kinase regulatory subunit alpha OS=Bos taurus OX=9913 GN=PIK3R1 PE=1 SV=1//4.99925e-08	11395610	11491026	95417	0	1	11396347;0;G;A;0.01941747572815533980582524272;9.59632914911844;UTR3,gene-PIK3R1
384	NC_037347.1	12169117	12189157	20041	3	12179117	C	T	0.0512821	5.99702	intergenic(gene-LOC101902172(dist=362924),gene-CD180(dist=238791))
385	NC_037347.1	19235356	19255356	20001	1	19245356	G	A	0.0113636	7.41712	intronic(gene-PDE4D)	gene-PDE4D	sp|Q08499|PDE4D_HUMAN cAMP-specific 3&apos;,5&apos;-cyclic phosphodiesterase 4D OS=Homo sapiens OX=9606 GN=PDE4D PE=1 SV=2//0	18742880	20317769	1574890	0	1	19245356;0;G;A;0.01136363636363636363636363636;7.41711782074694;intronic,gene-PDE4D
386	NC_037347.1	22076245	22096245	20001	1	22086245	A	C	0.012987	6.03187	intergenic(gene-GPBP1(dist=3746),gene-MIER3(dist=193101))	gene-GPBP1	sp|Q0P5K1|GPBP1_BOVIN Vasculin OS=Bos taurus OX=9913 GN=GPBP1 PE=2 SV=1//0	22017002	22082499	65498	3746	1	22086245;3746;A;C;0.01298701298701298701298701299;6.03187177670401;intergenic,gene-GPBP1(dist=3746),gene-MIER3(dist=193101)
387	NC_037347.1	32462102	32482102	20001	1	32472102	G	A	0.11875	5.3014	intergenic(gene-GHR(dist=428730),gene-FBXO4(dist=117533))
388	NC_037347.1	37086164	37106164	20001	1	37096164	A	T	0.01	6.41541	exon,synonymous(gene-CPLANE1:rna-XM_015459104.2:exon34:c.A6495T:p.S2165S,gene-CPLANE1:rna-XM_024981498.1:exon34:c.A6405T:p.S2135S,gene-CPLANE1:rna-XM_015459098.2:exon34:c.A6495T:p.S2165S,gene-CPLANE1:rna-XM_024981495.1:exon34:c.A6492T:p.S2164S,gene-CPLANE1:rna-XM_024981497.1:exon34:c.A6495T:p.S2165S,gene-CPLANE1:rna-XM_024981494.1:exon34:c.A6495T:p.S2165S,gene-CPLANE1:rna-XM_024981496.1:exon34:c.…	gene-CPLANE1	sp|Q9H799|CE042_HUMAN Protein JBTS17 OS=Homo sapiens OX=9606 GN=C5orf42 PE=1 SV=4//0	37042087	37150649	108563	0	1	37096164;0;A;T;0.01;6.41541404163821;exon,synonymous(gene-CPLANE1:rna-XM_015459104.2:exon34:c.A6495T:p.S2165S,gene-CPLANE1:rna-XM_024981498.1:exon34:c.A6405T:p.S2135S,gene-CPLANE1:rna-XM_015459098.2:exon34:c.A6495T:p.S2165S,gene-CPLANE1:rna-XM_024981495.1:exon34:c.A6492T:p.S2164S,gene-CPLANE1:rna-XM_024981497.1:exon34:c.A6495T:p.S2165S,gene-CPLANE1:rna-XM_024981494.1:exon34:c.A6495T:p.S2165S,gene…
389	NC_037347.1	37497793	37517793	20001	1	37507793	G	A	0.0483871	5.17725	intergenic(gene-NIPBL(dist=137451),gene-SLC1A3(dist=64117))
390	NC_037347.1	39297745	39317745	20001	1	39307745	G	C	0.0103093	6.21389	intergenic(gene-TTC23L(dist=1590),gene-RAI14(dist=5316))	gene-LOC112443006	no	39306244	39320259	14016	0	1	39307745;0;G;C;0.01030927835051546391752577320;6.21389212249756;intergenic,gene-TTC23L(dist=1590),gene-RAI14(dist=5316)
390	NC_037347.1	39297745	39317745	20001	1	39307745	G	C	0.0103093	6.21389	intergenic(gene-TTC23L(dist=1590),gene-RAI14(dist=5316))	gene-RAI14	sp|Q9P0K7|RAI14_HUMAN Ankycorbin OS=Homo sapiens OX=9606 GN=RAI14 PE=1 SV=2//0	39313061	39475261	162201	-5316	1	39307745;-5316;G;C;0.01030927835051546391752577320;6.21389212249756;intergenic,gene-TTC23L(dist=1590),gene-RAI14(dist=5316)
390	NC_037347.1	39297745	39317745	20001	1	39307745	G	C	0.0103093	6.21389	intergenic(gene-TTC23L(dist=1590),gene-RAI14(dist=5316))	gene-TTC23L	sp|A6H7D1|TT23L_BOVIN Tetratricopeptide repeat protein 23-like OS=Bos taurus OX=9913 GN=TTC23L PE=2 SV=2//0	39239813	39306155	66343	1590	1	39307745;1590;G;C;0.01030927835051546391752577320;6.21389212249756;intergenic,gene-TTC23L(dist=1590),gene-RAI14(dist=5316)
391	NC_037347.1	42728572	42748572	20001	1	42738572	G	A	0.011236	5.24247	intergenic(gene-CDH6(dist=383813),NONE(dist=NONE))
392	NC_037347.1	42891159	42911159	20001	1	42901159	C	T	0.0117647	36.6119	intergenic(gene-CDH6(dist=546400),NONE(dist=NONE))
393	NC_037347.1	45448419	45468458	20040	2	45458458	C	A	0.0126582	6.35843	intergenic(NONE(dist=NONE),gene-CDH9(dist=1167970))
394	NC_037347.1	48657600	48677600	20001	1	48667600	A	G	0.0111111	5.52113	intergenic(gene-CDH9(dist=1901953),gene-CDH10(dist=144246))
395	NC_037347.1	51925391	51945391	20001	1	51935391	C	T	0.0106383	5.85091	intergenic(gene-CDH12(dist=367971),gene-CDH18(dist=1397945))
396	NC_037347.1	52195935	52215935	20001	1	52205935	G	C	0.0107527	5.73874	intergenic(gene-CDH12(dist=638515),gene-CDH18(dist=1127401))
397	NC_037347.1	52216400	52236400	20001	1	52226400	C	A	0.0107527	5.47205	intergenic(gene-CDH12(dist=658980),gene-CDH18(dist=1106936))
398	NC_037347.1	53253240	53273240	20001	1	53263240	A	C	0.0142857	6.72622	intergenic(gene-CDH12(dist=1695820),gene-CDH18(dist=70096))
399	NC_037347.1	54016021	54036021	20001	1	54026021	C	A	0.0131579	5.76631	intergenic(gene-CDH18(dist=87373),gene-BASP1(dist=1882739))
400	NC_037347.1	62013081	62033081	20001	1	62023081	T	C	0.0142857	7.01389	intronic(gene-CTNND2)	gene-CTNND2	sp|O35927|CTND2_MOUSE Catenin delta-2 OS=Mus musculus OX=10090 GN=Ctnnd2 PE=1 SV=1//0	61214491	62314843	1100353	0	1	62023081;0;T;C;0.01428571428571428571428571429;7.01389485941755;intronic,gene-CTNND2
401	NC_037347.1	65371594	65391594	20001	1	65381594	G	T	0.0141509	5.23825	intronic(gene-C20H5orf49)	gene-ADCY2	sp|Q08462|ADCY2_HUMAN Adenylate cyclase type 2 OS=Homo sapiens OX=9606 GN=ADCY2 PE=1 SV=5//0	65388703	65843071	454369	-7109	1	65381594;-7109;G;T;0.01415094339622641509433962264;5.23824704163933;intronic,gene-C20H5orf49
401	NC_037347.1	65371594	65391594	20001	1	65381594	G	T	0.0141509	5.23825	intronic(gene-C20H5orf49)	gene-C20H5orf49	sp|A4QMS7|CE049_HUMAN Uncharacterized protein C5orf49 OS=Homo sapiens OX=9606 GN=C5orf49 PE=2 SV=1//1.60764e-80	65368441	65384035	15595	0	1	65381594;0;G;T;0.01415094339622641509433962264;5.23824704163933;intronic,gene-C20H5orf49
402	NC_037348.1	688318	708318	20001	1	698318	C	T	0.0116279	7.01299	intergenic(gene-LOC112443246(dist=100842),gene-LOC112443207(dist=7492))	gene-LOC112443207	sp|P03374|ENV_MMTVG Envelope glycoprotein gp70 OS=Mouse mammary tumor virus (strain GR) OX=11760 GN=env PE=1 SV=1//6.49865e-68	705810	708200	2391	-7492	1	698318;-7492;C;T;0.01162790697674418604651162791;7.01298835073272;intergenic,gene-LOC112443246(dist=100842),gene-LOC112443207(dist=7492)
403	NC_037348.1	11819614	11839614	20001	1	11829614	C	T	0.0138889	5.47764	intergenic(gene-LOC101907985(dist=1176222),gene-MCTP2(dist=765941))
404	NC_037348.1	13089845	13109845	20001	1	13099845	G	A	0.020202	7.98735	intergenic(gene-MCTP2(dist=244632),gene-RGMA(dist=881683))	gene-LOC104975324	no	13092130	13095576	3447	4269	1	13099845;4269;G;A;0.02020202020202020202020202020;7.98735424438362;intergenic,gene-MCTP2(dist=244632),gene-RGMA(dist=881683)
405	NC_037348.1	15084278	15104278	20001	1	15094278	G	A	0.0151515	7.34016	intronic(gene-SLCO3A1)	gene-SLCO3A1	sp|Q8HYW2|SO3A1_BOVIN Solute carrier organic anion transporter family member 3A1 OS=Bos taurus OX=9913 GN=SLCO3A1 PE=2 SV=1//0	14841867	15219459	377593	0	1	15094278;0;G;A;0.01515151515151515151515151515;7.34015802596439;intronic,gene-SLCO3A1
406	NC_037348.1	17684283	17704289	20007	2	17694283	C	T	0.0144928	6.18982	intronic(gene-AGBL1)	gene-AGBL1	sp|Q96MI9|CBPC4_HUMAN Cytosolic carboxypeptidase 4 OS=Homo sapiens OX=9606 GN=AGBL1 PE=1 SV=2//0	16914336	17853607	939272	0	2	17694283;0;C;T;0.01449275362318840579710144928;6.18981528391986;intronic,gene-AGBL1	17694289;0;A;G;0.01428571428571428571428571429;6.15839785552888;intronic,gene-AGBL1
407	NC_037348.1	24263457	24283457	20001	1	24273457	C	T	0.0117647	6.98725	intronic(gene-ADAMTSL3)	gene-ADAMTSL3	sp|P82987|ATL3_HUMAN ADAMTS-like protein 3 OS=Homo sapiens OX=9606 GN=ADAMTSL3 PE=1 SV=4//1.92366e-10	24111437	24493260	381824	0	1	24273457;0;C;T;0.01176470588235294117647058824;6.98724626905557;intronic,gene-ADAMTSL3
408	NC_037348.1	32921504	32941504	20001	1	32931504	C	T	0.0368421	5.57608	intergenic(gene-LINGO1(dist=83417),gene-LOC112443149(dist=71781))
409	NC_037348.1	49627591	49647627	20037	2	49637627	T	C	0.0105263	7.67179	intergenic(gene-FBXO33(dist=327484),gene-LOC100138454(dist=498072))
410	NC_037348.1	51233797	51253805	20009	3	51243797	A	G	0.0914634	5.50587	intergenic(gene-LOC100138454(dist=1076304),gene-LRFN5(dist=83902))
411	NC_037348.1	61203700	61223700	20001	1	61213700	A	C	0.0113636	5.80692	intronic(gene-ATG2B)	gene-ATG2B	sp|Q96BY7|ATG2B_HUMAN Autophagy-related protein 2 homolog B OS=Homo sapiens OX=9606 GN=ATG2B PE=1 SV=5//0	61167557	61248598	81042	0	1	61213700;0;A;C;0.01136363636363636363636363636;5.80691911168718;intronic,gene-ATG2B
412	NC_037348.1	62314095	62334095	20001	1	62324095	C	A	0.0111111	7.14255	intergenic(gene-VRK1(dist=601806),gene-BCL11B(dist=1865140))
413	NC_037348.1	67450683	67470683	20001	1	67460683	C	T	0.0133333	5.81602	intergenic(gene-RCOR1(dist=22442),gene-TRAF3(dist=26275))
414	NC_037349.1	1997360	2017360	20001	1	2007360	T	C	0.0170455	5.19817	intergenic(gene-SLC4A7(dist=131092),gene-EOMES(dist=102274))
415	NC_037349.1	9858236	9878236	20001	1	9868236	G	T	0.0105263	7.11478	intergenic(gene-ARPP21(dist=220428),gene-STAC(dist=259436))
416	NC_037349.1	10860724	10880724	20001	1	10870724	G	A	0.0142857	6.97214	intronic(gene-GOLGA4)	gene-GOLGA4	sp|Q13439|GOGA4_HUMAN Golgin subfamily A member 4 OS=Homo sapiens OX=9606 GN=GOLGA4 PE=1 SV=1//0	10775869	10900554	124686	0	1	10870724;0;G;A;0.01428571428571428571428571429;6.97213973389559;intronic,gene-GOLGA4
417	NC_037349.1	12936385	12956385	20001	1	12946385	T	C	0.0128205	7.29707	intronic(gene-MYRIP)	gene-LOC101903734	sp|A6YRY8|RSSA_SHEEP 40S ribosomal protein SA OS=Ovis aries OX=9940 GN=RPSA PE=2 SV=1//7.91106e-11	12697022	13165197	468176	0	1	12946385;0;T;C;0.01282051282051282051282051282;7.29707091435186;intronic,gene-MYRIP
417	NC_037349.1	12936385	12956385	20001	1	12946385	T	C	0.0128205	7.29707	intronic(gene-MYRIP)	gene-MYRIP	sp|Q8NFW9|MYRIP_HUMAN Rab effector MyRIP OS=Homo sapiens OX=9606 GN=MYRIP PE=1 SV=2//0	12923102	13150259	227158	0	1	12946385;0;T;C;0.01282051282051282051282051282;7.29707091435186;intronic,gene-MYRIP
418	NC_037349.1	17622460	17642460	20001	1	17632460	C	T	0.010989	6.42191	intronic(gene-RAD18)	gene-RAD18	sp|Q9NS91|RAD18_HUMAN E3 ubiquitin-protein ligase RAD18 OS=Homo sapiens OX=9606 GN=RAD18 PE=1 SV=2//0	17583249	17694054	110806	0	1	17632460;0;C;T;0.01098901098901098901098901099;6.42190772654804;intronic,gene-RAD18
419	NC_037349.1	22732177	22752177	20001	1	22742177	T	G	0.0159574	5.50295	intergenic(gene-LRRN1(dist=229914),gene-CRBN(dist=383336))	gene-LOC112443450	no	22738591	23123575	384985	0	1	22742177;0;T;G;0.01595744680851063829787234043;5.50294810278971;intergenic,gene-LRRN1(dist=229914),gene-CRBN(dist=383336)
420	NC_037349.1	35953596	35973596	20001	1	35963596	G	A	0.0170455	5.50522	intronic(gene-MAGI1)	gene-MAGI1	sp|Q96QZ7|MAGI1_HUMAN Membrane-associated guanylate kinase, WW and PDZ domain-containing protein 1 OS=Homo sapiens OX=9606 GN=MAGI1 PE=1 SV=3//5.09265e-82	35381333	36023063	641731	0	1	35963596;0;G;A;0.01704545454545454545454545455;5.50521557911275;intronic,gene-MAGI1
421	NC_037349.1	39464099	39484099	20001	1	39474099	T	G	0.0208333	7.42991	intronic(gene-PTPRG)	gene-PTPRG	sp|P23470|PTPRG_HUMAN Receptor-type tyrosine-protein phosphatase gamma OS=Homo sapiens OX=9606 GN=PTPRG PE=1 SV=4//0	39024734	39799291	774558	0	1	39474099;0;T;G;0.02083333333333333333333333333;7.42990582937447;intronic,gene-PTPRG
422	NC_037349.1	42040854	42060854	20001	1	42050854	G	A	0.0138889	6.06654	intergenic(gene-FHIT(dist=419796),gene-C22H3orf67(dist=295542))
423	NC_037350.1	12421050	12441050	20001	1	12431050	A	T	0.0148515	5.18041	intronic(gene-BTBD9)	gene-BTBD9	sp|A4IFG2|BTBD9_BOVIN BTB/POZ domain-containing protein 9 OS=Bos taurus OX=9913 GN=BTBD9 PE=2 SV=2//1.24223e-22	12061843	12472847	411005	0	1	12431050;0;A;T;0.01485148514851485148514851485;5.18040671561632;intronic,gene-BTBD9
424	NC_037350.1	13968647	13988647	20001	1	13978647	G	T	0.0138889	5.05321	intergenic(gene-MOCS1(dist=107863),gene-LRFN2(dist=320943))
425	NC_037350.1	17337015	17357015	20001	1	17347015	C	A	0.0197368	5.42494	intergenic(gene-VEGFA(dist=49822),gene-C23H6orf223(dist=189857))
426	NC_037350.1	17382917	17402917	20001	1	17392917	C	T	0.0144231	5.08873	intergenic(gene-VEGFA(dist=95724),gene-C23H6orf223(dist=143955))
427	NC_037350.1	20846557	20866557	20001	1	20856557	A	G	0.0121951	5.29215	intergenic(gene-OPN5(dist=16883),gene-LOC107131722(dist=42499))
428	NC_037350.1	20934685	20954734	20050	2	20944685	A	G	0.0140845	5.14755	intergenic(gene-LOC107131722(dist=44097),gene-PTCHD4(dist=147527))
429	NC_037350.1	21077038	21097038	20001	1	21087038	C	T	0.0108696	5.25072	intergenic(gene-LOC107131722(dist=186450),gene-PTCHD4(dist=5174))	gene-PTCHD4	sp|B9EKX1|PTHD4_MOUSE Patched domain-containing protein 4 OS=Mus musculus OX=10090 GN=Ptchd4 PE=2 SV=2//4.89159e-123	21092212	21095318	3107	-5174	1	21087038;-5174;C;T;0.01086956521739130434782608696;5.25071745776618;intergenic,gene-LOC107131722(dist=186450),gene-PTCHD4(dist=5174)
430	NC_037350.1	21155584	21175698	20115	4	21165658	T	C	0.0119048	5.36266	intergenic(gene-PTCHD4(dist=70340),gene-OR9G1(dist=443770))
431	NC_037350.1	21233504	21253504	20001	1	21243504	C	A	0.0120482	5.5687	intergenic(gene-PTCHD4(dist=148186),gene-OR9G1(dist=365924))
432	NC_037350.1	21804783	21824897	20115	3	21814897	G	A	0.0123457	5.70034	intergenic(gene-LOC781635(dist=19535),gene-MUT(dist=406787))
433	NC_037350.1	21862750	21882750	20001	1	21872750	C	G	0.0114943	5.34926	intergenic(gene-LOC781635(dist=77388),gene-MUT(dist=348934))
434	NC_037350.1	21928439	21948439	20001	1	21938439	G	C	0.06	5.51764	intergenic(gene-LOC781635(dist=143077),gene-MUT(dist=283245))
435	NC_037350.1	23036976	23057104	20129	3	23047104	G	A	0.209459	5.13156	intergenic(NONE(dist=NONE),gene-TFAP2D(dist=230499))
436	NC_037350.1	23172378	23192378	20001	1	23182378	G	A	0.0862069	6.16537	intergenic(NONE(dist=NONE),gene-TFAP2D(dist=95225))
437	NC_037350.1	25297634	25317634	20001	1	25307634	G	A	0.0178571	5.44058	intergenic(gene-FBXO9(dist=10369),gene-GCM1(dist=3942))	gene-GCM1	sp|Q9NP62|GCM1_HUMAN Chorion-specific transcription factor GCMa OS=Homo sapiens OX=9606 GN=GCM1 PE=2 SV=1//0	25311576	25332914	21339	-3942	1	25307634;-3942;G;A;0.01785714285714285714285714286;5.44058226123308;intergenic,gene-FBXO9(dist=10369),gene-GCM1(dist=3942)
438	NC_037350.1	28482161	28502163	20003	2	28492163	A	T	0.0116279	5.67432	intronic(gene-LOC512672)	gene-LOC104975665	no	28478118	28489718	11601	2445	2	28492161;2443;A;C;0.01162790697674418604651162791;5.65371804437242;intronic,gene-LOC512672	28492163;2445;A;T;0.01162790697674418604651162791;5.67431935249506;intronic,gene-LOC512672
438	NC_037350.1	28482161	28502163	20003	2	28492163	A	T	0.0116279	5.67432	intronic(gene-LOC512672)	gene-LOC512672	sp|P13753|HA1B_BOVIN BOLA class I histocompatibility antigen, alpha chain BL3-7 OS=Bos taurus OX=9913 PE=2 SV=1//1.04258e-108	28468071	28505222	37152	0	2	28492161;0;A;C;0.01162790697674418604651162791;5.65371804437242;intronic,gene-LOC512672	28492163;0;A;T;0.01162790697674418604651162791;5.67431935249506;intronic,gene-LOC512672
439	NC_037350.1	40355440	40375440	20001	1	40365440	T	C	0.0135135	5.14364	intergenic(gene-STMND1(dist=215403),gene-ATXN1(dist=50146))
440	NC_037350.1	41603653	41623653	20001	1	41613653	C	T	0.0408163	5.52596	intronic(gene-JARID2)	gene-JARID2	sp|Q92833|JARD2_HUMAN Protein Jumonji OS=Homo sapiens OX=9606 GN=JARID2 PE=1 SV=2//1.4976e-25	41485616	41715084	229469	0	1	41613653;0;C;T;0.04081632653061224489795918367;5.52595792585372;intronic,gene-JARID2
441	NC_037350.1	44818713	44838713	20001	1	44828713	A	G	0.01875	5.90616	intronic(gene-TMEM170B)	gene-TMEM170B	sp|Q5T4T1|T170B_HUMAN Transmembrane protein 170B OS=Homo sapiens OX=9606 GN=TMEM170B PE=3 SV=1//5.31711e-76	44679469	44836158	156690	0	4	44828713;0;A;G;0.01875;5.9061561336997;intronic,gene-TMEM170B	44844504;8346;G;A;0.015625;5.60154591731816;intergenic,gene-TMEM170B(dist=8346),gene-NEDD9(dist=97436)	44828713;0;A;G;0.01875;5.9061561336997;intronic,gene-TMEM170B	44844504;8346;G;A;0.015625;5.60154591731816;intergenic,gene-TMEM170B(dist=8346),gene-NEDD9(dist=97436)
442	NC_037350.1	44834504	44854504	20001	1	44844504	G	A	0.015625	5.60155	intergenic(gene-TMEM170B(dist=8346),gene-NEDD9(dist=97436))	gene-LOC112443738	no	44841988	44865482	23495	0	1	44844504;0;G;A;0.015625;5.60154591731816;intergenic,gene-TMEM170B(dist=8346),gene-NEDD9(dist=97436)
442	NC_037350.1	44834504	44854504	20001	1	44844504	G	A	0.015625	5.60155	intergenic(gene-TMEM170B(dist=8346),gene-NEDD9(dist=97436))	gene-TMEM170B	sp|Q5T4T1|T170B_HUMAN Transmembrane protein 170B OS=Homo sapiens OX=9606 GN=TMEM170B PE=3 SV=1//5.31711e-76	44679469	44836158	156690	8346	4	44828713;0;A;G;0.01875;5.9061561336997;intronic,gene-TMEM170B	44844504;8346;G;A;0.015625;5.60154591731816;intergenic,gene-TMEM170B(dist=8346),gene-NEDD9(dist=97436)	44828713;0;A;G;0.01875;5.9061561336997;intronic,gene-TMEM170B	44844504;8346;G;A;0.015625;5.60154591731816;intergenic,gene-TMEM170B(dist=8346),gene-NEDD9(dist=97436)
443	NC_037350.1	49889256	49909379	20124	4	49899379	C	T	0.0178571	9.47348	intergenic(gene-CDYL(dist=154281),gene-ECI2(dist=140356))
444	NC_037350.1	49958540	49978574	20035	3	49968561	G	A	0.0246914	8.4938	intergenic(gene-CDYL(dist=223463),gene-ECI2(dist=71174))	gene-LOC104969916	no	49971476	49993468	21993	-2915	3	49968540;-2936;A;G;0.02380952380952380952380952381;8.41205747300178;intergenic,gene-CDYL(dist=223442),gene-ECI2(dist=71195)	49968561;-2915;G;A;0.02469135802469135802469135802;8.49379542469658;intergenic,gene-CDYL(dist=223463),gene-ECI2(dist=71174)	49968574;-2902;T;C;0.02380952380952380952380952381;8.41205747300178;intergenic,gene-CDYL(dist=223476),gene-ECI2(dist=71161)
444	NC_037350.1	49958540	49978574	20035	3	49968561	G	A	0.0246914	8.4938	intergenic(gene-CDYL(dist=223463),gene-ECI2(dist=71174))	gene-TRNAF-GAA-20	no	49962234	49962306	73	6255	3	49968540;6234;A;G;0.02380952380952380952380952381;8.41205747300178;intergenic,gene-CDYL(dist=223442),gene-ECI2(dist=71195)	49968561;6255;G;A;0.02469135802469135802469135802;8.49379542469658;intergenic,gene-CDYL(dist=223463),gene-ECI2(dist=71174)	49968574;6268;T;C;0.02380952380952380952380952381;8.41205747300178;intergenic,gene-CDYL(dist=223476),gene-ECI2(dist=71161)
445	NC_037351.1	9885707	9905707	20001	1	9895707	C	T	0.0128205	6.51255	intergenic(gene-DSEL(dist=432004),gene-CDH19(dist=240284))
446	NC_037351.1	12415521	12435521	20001	1	12425521	T	G	0.0138889	8.2012	intronic(gene-SERPINB8)	gene-SERPINB8	sp|Q5BIR5|SPB8_BOVIN Serpin B8 OS=Bos taurus OX=9913 GN=SERPINB8 PE=2 SV=1//0	12393109	12432313	39205	0	1	12425521;0;T;G;0.01388888888888888888888888889;8.20119962127097;intronic,gene-SERPINB8
447	NC_037351.1	18089995	18109995	20001	1	18099995	C	T	0.01875	5.16846	intergenic(NONE(dist=NONE),gene-CELF4(dist=1405498))
448	NC_037351.1	18213761	18233761	20001	1	18223761	C	T	0.0182927	17.1116	intergenic(NONE(dist=NONE),gene-CELF4(dist=1281732))
449	NC_037351.1	20839484	20859484	20001	1	20849484	C	T	0.0696203	5.33596	intronic(gene-FHOD3)	gene-FHOD3	sp|Q2V2M9|FHOD3_HUMAN FH1/FH2 domain-containing protein 3 OS=Homo sapiens OX=9606 GN=FHOD3 PE=1 SV=2//0	20334461	20858181	523721	0	1	20849484;0;C;T;0.06962025316455696202531645570;5.33596156773635;intronic,gene-FHOD3
449	NC_037351.1	20839484	20859484	20001	1	20849484	C	T	0.0696203	5.33596	intronic(gene-FHOD3)	gene-LOC104975739	no	20834088	20840900	6813	8584	1	20849484;8584;C;T;0.06962025316455696202531645570;5.33596156773635;intronic,gene-FHOD3
449	NC_037351.1	20839484	20859484	20001	1	20849484	C	T	0.0696203	5.33596	intronic(gene-FHOD3)	gene-LOC112444238	no	20840693	20840799	107	8685	1	20849484;8685;C;T;0.06962025316455696202531645570;5.33596156773635;intronic,gene-FHOD3
450	NC_037351.1	25930985	25950985	20001	1	25940985	A	G	0.0128205	7.17501	intergenic(gene-DSG1(dist=119366),gene-DSC1(dist=29989))	gene-LOC101904557	no	25654279	25949999	295721	0	1	25940985;0;A;G;0.01282051282051282051282051282;7.17501417743779;intergenic,gene-DSG1(dist=119366),gene-DSC1(dist=29989)
451	NC_037351.1	25966217	25986217	20001	1	25976217	C	T	0.010101	7.43284	intronic(gene-DSC1)	gene-DSC1	sp|Q01107|DSC1_BOVIN Desmocollin-1 OS=Bos taurus OX=9913 GN=DSC1 PE=1 SV=1//0	25970974	26009226	38253	0	4	25976217;0;C;T;0.01010101010101010101010101010;7.43283571722361;intronic,gene-DSC1	26013170;3944;T;C;0.01176470588235294117647058824;7.489808064564;intergenic,gene-DSC1(dist=3944),gene-DSC2(dist=14270)	25976217;0;C;T;0.01010101010101010101010101010;7.43283571722361;intronic,gene-DSC1	26013170;3944;T;C;0.01176470588235294117647058824;7.489808064564;intergenic,gene-DSC1(dist=3944),gene-DSC2(dist=14270)
452	NC_037351.1	26003170	26023170	20001	1	26013170	T	C	0.0117647	7.48981	intergenic(gene-DSC1(dist=3944),gene-DSC2(dist=14270))	gene-DSC1	sp|Q01107|DSC1_BOVIN Desmocollin-1 OS=Bos taurus OX=9913 GN=DSC1 PE=1 SV=1//0	25970974	26009226	38253	3944	4	25976217;0;C;T;0.01010101010101010101010101010;7.43283571722361;intronic,gene-DSC1	26013170;3944;T;C;0.01176470588235294117647058824;7.489808064564;intergenic,gene-DSC1(dist=3944),gene-DSC2(dist=14270)	25976217;0;C;T;0.01010101010101010101010101010;7.43283571722361;intronic,gene-DSC1	26013170;3944;T;C;0.01176470588235294117647058824;7.489808064564;intergenic,gene-DSC1(dist=3944),gene-DSC2(dist=14270)
453	NC_037351.1	53939630	53959630	20001	1	53949630	C	T	0.0102041	8.09617	intergenic(gene-LOC101904580(dist=13183),gene-LOC100137989(dist=23164))
454	NC_037351.1	54126319	54146319	20001	1	54136319	G	A	0.0142857	5.64726	intergenic(gene-DYNAP(dist=122057),gene-RAB27B(dist=57076))
455	NC_037351.1	61995245	62015245	20001	1	62005245	C	G	0.0432099	5.54647	intronic(gene-SERPINB7)	gene-SERPINB7	sp|O75635|SPB7_HUMAN Serpin B7 OS=Homo sapiens OX=9606 GN=SERPINB7 PE=1 SV=1//0	61992313	62015747	23435	0	1	62005245;0;C;G;0.04320987654320987654320987654;5.54647220925648;intronic,gene-SERPINB7
456	NC_037351.1	62047995	62068089	20095	3	62058089	C	G	0.04	5.53444	intergenic(gene-LOC522479(dist=18192),gene-SERPINB2(dist=17354))
457	NC_037352.1	9421008	9441008	20001	1	9431008	G	C	0.0823529	6.17174	intergenic(gene-TEKT5(dist=16464),gene-NUBP1(dist=8568))	gene-NUBP1	sp|Q24K00|NUBP1_BOVIN Cytosolic Fe-S cluster assembly factor NUBP1 OS=Bos taurus OX=9913 GN=NUBP1 PE=2 SV=1//0	9439576	9457900	18325	-8568	1	9431008;-8568;G;C;0.08235294117647058823529411765;6.17173514310415;intergenic,gene-TEKT5(dist=16464),gene-NUBP1(dist=8568)
458	NC_037352.1	12549651	12569651	20001	1	12559651	C	A	0.0700935	5.14098	intergenic(gene-SHISA9(dist=401252),gene-ERCC4(dist=273738))
459	NC_037352.1	12684172	12704172	20001	1	12694172	G	A	0.0694444	5.62545	intergenic(gene-SHISA9(dist=535773),gene-ERCC4(dist=139217))
460	NC_037352.1	13924146	13944146	20001	1	13934146	A	G	0.13253	6.28589	intronic(gene-C25H16orf45)	gene-C25H16orf45	sp|Q5R562|CP045_PONAB Uncharacterized protein C16orf45 homolog OS=Pongo abelii OX=9601 PE=2 SV=2//5.99493e-13	13881226	14026630	145405	0	1	13934146;0;A;G;0.1325301204819277108433734940;6.28589381692311;intronic,gene-C25H16orf45
461	NC_037352.1	14758012	14778012	20001	1	14768012	G	A	0.01875	5.22363	intergenic(gene-LOC515570(dist=154737),gene-LOC100296255(dist=559417))
462	NC_037352.1	14833249	14853249	20001	1	14843249	G	A	0.0128205	5.10417	intergenic(gene-LOC515570(dist=229974),gene-LOC100296255(dist=484180))
463	NC_037352.1	21465536	21485536	20001	1	21475536	C	A	0.0206186	5.11539	intergenic(gene-CHP2(dist=69503),gene-PRKCB(dist=29611))
464	NC_037352.1	25132118	25152118	20001	1	25142118	C	G	0.011236	5.07628	intronic(gene-KIAA0556)	gene-KIAA0556	sp|O60303|K0556_HUMAN Protein KIAA0556 OS=Homo sapiens OX=9606 GN=KIAA0556 PE=1 SV=4//0	25089940	25329248	239309	0	1	25142118;0;C;G;0.01123595505617977528089887640;5.07628421453154;intronic,gene-KIAA0556
465	NC_037352.1	25640594	25660594	20001	1	25650594	T	G	0.012987	5.96122	intronic(gene-XPO6)	gene-XPO6	sp|Q96QU8|XPO6_HUMAN Exportin-6 OS=Homo sapiens OX=9606 GN=XPO6 PE=1 SV=1//0	25620678	25727263	106586	0	1	25650594;0;T;G;0.01298701298701298701298701299;5.96122212203513;intronic,gene-XPO6
466	NC_037352.1	30742921	30762921	20001	1	30752921	T	C	0.0111111	9.29588	intronic(gene-AUTS2)	gene-AUTS2	sp|Q8WXX7|AUTS2_HUMAN Autism susceptibility gene 2 protein OS=Homo sapiens OX=9606 GN=AUTS2 PE=1 SV=1//1.58023e-112	29782248	30997179	1214932	0	1	30752921;0;T;C;0.01111111111111111111111111111;9.29587566177863;intronic,gene-AUTS2
467	NC_037352.1	33336103	33356103	20001	1	33346103	G	A	0.0425532	6.65651	intergenic(gene-ELN(dist=35495),gene-TMEM270(dist=99966))
468	NC_037353.1	3246184	3266184	20001	1	3256184	A	G	0.0108696	5.565	intergenic(gene-LOC112444529(dist=115308),gene-LOC100848463(dist=237891))
469	NC_037353.1	8243332	8263332	20001	1	8253332	G	A	0.0543478	5.50256	intronic(gene-PRKG1)	gene-PRKG1	sp|P00516|KGP1_BOVIN cGMP-dependent protein kinase 1 OS=Bos taurus OX=9913 GN=PRKG1 PE=1 SV=2//0	6895298	8313728	1418431	0	1	8253332;0;G;A;0.05434782608695652173913043478;5.50255600383397;intronic,gene-PRKG1
470	NC_037353.1	8386622	8406622	20001	1	8396622	G	A	0.0125	5.76741	intergenic(gene-PRKG1(dist=82894),gene-A1CF(dist=58740))
471	NC_037353.1	8778489	8798489	20001	1	8788489	C	T	0.0578947	5.02018	intronic(gene-SGMS1)	gene-SGMS1	sp|A0AAS4|SMS1_PIG Phosphatidylcholine:ceramide cholinephosphotransferase 1 OS=Sus scrofa OX=9823 GN=SGMS1 PE=2 SV=2//0	8700581	9024488	323908	0	4	8788489;0;C;T;0.05789473684210526315789473684;5.02018102670227;intronic,gene-SGMS1	8982283;0;G;A;0.046875;7.6978451196617;intronic,gene-SGMS1	8788489;0;C;T;0.05789473684210526315789473684;5.02018102670227;intronic,gene-SGMS1	8982283;0;G;A;0.046875;7.6978451196617;intronic,gene-SGMS1
472	NC_037353.1	8972283	8992283	20001	1	8982283	G	A	0.046875	7.69785	intronic(gene-SGMS1)	gene-SGMS1	sp|A0AAS4|SMS1_PIG Phosphatidylcholine:ceramide cholinephosphotransferase 1 OS=Sus scrofa OX=9823 GN=SGMS1 PE=2 SV=2//0	8700581	9024488	323908	0	4	8788489;0;C;T;0.05789473684210526315789473684;5.02018102670227;intronic,gene-SGMS1	8982283;0;G;A;0.046875;7.6978451196617;intronic,gene-SGMS1	8788489;0;C;T;0.05789473684210526315789473684;5.02018102670227;intronic,gene-SGMS1	8982283;0;G;A;0.046875;7.6978451196617;intronic,gene-SGMS1
473	NC_037353.1	28974134	28994134	20001	1	28984134	T	C	0.0113636	5.17959	intergenic(gene-SORCS1(dist=854505),gene-XPNPEP1(dist=1446330))
474	NC_037353.1	36631308	36651308	20001	1	36641308	T	C	0.0730337	5.5008	intronic(gene-GFRA1)	gene-GFRA1	sp|P97785|GFRA1_MOUSE GDNF family receptor alpha-1 OS=Mus musculus OX=10090 GN=Gfra1 PE=2 SV=2//0	36464988	36696498	231511	0	1	36641308;0;T;C;0.07303370786516853932584269663;5.5008010857588;intronic,gene-GFRA1
475	NC_037354.1	3783441	3803441	20001	1	3793441	A	C	0.0125	5.04772	intronic(gene-CSMD1)	gene-CSMD1	sp|Q96PZ7|CSMD1_HUMAN CUB and sushi domain-containing protein 1 OS=Homo sapiens OX=9606 GN=CSMD1 PE=1 SV=3//0	2149134	4213353	2064220	0	1	3793441;0;A;C;0.0125;5.04772044337492;intronic,gene-CSMD1
476	NC_037354.1	10015948	10035948	20001	1	10025948	G	T	0.0202703	12.2718	intergenic(gene-AGA(dist=1327808),NONE(dist=NONE))
477	NC_037354.1	17037780	17057780	20001	1	17047780	A	G	0.0189873	5.96697	intergenic(gene-LOC112444595(dist=482582),gene-ZFP42(dist=516782))	gene-LOC101905556	no	17055855	17112627	56773	-8075	1	17047780;-8075;A;G;0.01898734177215189873417721519;5.9669729203928;intergenic,gene-LOC112444595(dist=482582),gene-ZFP42(dist=516782)
478	NC_037354.1	19927880	19947880	20001	1	19937880	T	C	0.0121951	6.12024	intronic(gene-MTMR7)	gene-MTMR7	sp|Q9Y216|MTMR7_HUMAN Myotubularin-related protein 7 OS=Homo sapiens OX=9606 GN=MTMR7 PE=1 SV=3//0	19848025	19948595	100571	0	1	19937880;0;T;C;0.01219512195121951219512195122;6.12023861683929;intronic,gene-MTMR7
479	NC_037354.1	26571361	26591361	20001	1	26581361	C	A	0.0136986	6.04597	intronic(gene-RBPMS)	gene-RBPMS	sp|Q93062|RBPMS_HUMAN RNA-binding protein with multiple splicing OS=Homo sapiens OX=9606 GN=RBPMS PE=1 SV=1//4.34035e-92	26495424	26698335	202912	0	1	26581361;0;C;A;0.01369863013698630136986301370;6.04596870554164;intronic,gene-RBPMS
480	NC_037354.1	31026812	31046812	20001	1	31036812	G	A	0.0444444	5.54058	intronic(gene-UNC5D)	gene-TRNAE-UUC-106	no	31034261	31034333	73	2479	1	31036812;2479;G;A;0.04444444444444444444444444444;5.54058383780492;intronic,gene-UNC5D
480	NC_037354.1	31026812	31046812	20001	1	31036812	G	A	0.0444444	5.54058	intronic(gene-UNC5D)	gene-UNC5D	sp|Q6UXZ4|UNC5D_HUMAN Netrin receptor UNC5D OS=Homo sapiens OX=9606 GN=UNC5D PE=1 SV=1//0	30732560	31370431	637872	0	1	31036812;0;G;A;0.04444444444444444444444444444;5.54058383780492;intronic,gene-UNC5D
481	NC_037355.1	29497975	29517975	20001	1	29507975	T	C	0.0107527	7.17242	intronic(gene-USP54)	gene-USP54	sp|Q70EL1|UBP54_HUMAN Inactive ubiquitin carboxyl-terminal hydrolase 54 OS=Homo sapiens OX=9606 GN=USP54 PE=1 SV=4//0	29475836	29606635	130800	0	1	29507975;0;T;C;0.01075268817204301075268817204;7.17242306492555;intronic,gene-USP54
482	NC_037355.1	37871959	37891959	20001	1	37881959	A	G	0.0448718	5.23221	intronic(gene-NRG3)	gene-NRG3	sp|P56975|NRG3_HUMAN Pro-neuregulin-3, membrane-bound isoform OS=Homo sapiens OX=9606 GN=NRG3 PE=1 SV=1//0	36896385	38133747	1237363	0	1	37881959;0;A;G;0.04487179487179487179487179487;5.23220919205474;intronic,gene-NRG3
483	NC_037356.1	755326	775326	20001	1	765326	T	A	0.0104167	7.28381	intronic(gene-HEPHL1)	gene-HEPHL1	sp|Q6MZM0|HPHL1_HUMAN Hephaestin-like protein 1 OS=Homo sapiens OX=9606 GN=HEPHL1 PE=2 SV=2//0	679014	770614	91601	0	1	765326;0;T;A;0.01041666666666666666666666667;7.28380928201934;intronic,gene-HEPHL1
484	NC_037356.1	4810451	4830452	20002	2	4820451	C	T	0.0266667	5.50894	intergenic(gene-LOC112444871(dist=168859),gene-CHORDC1(dist=230048))
485	NC_037356.1	7351149	7371149	20001	1	7361149	C	T	0.010989	7.94041	intronic(gene-LOC512612)	gene-LOC512612	sp|O60814|H2B1K_HUMAN Histone H2B type 1-K OS=Homo sapiens OX=9606 GN=HIST1H2BK PE=1 SV=3//6.12998e-41	7358565	7375273	16709	0	1	7361149;0;C;T;0.01098901098901098901098901099;7.94040969983726;intronic,gene-LOC512612
486	NC_037356.1	13580071	13600071	20001	1	13590071	G	A	0.0277778	5.34712	intergenic(gene-FAM181B(dist=662745),NONE(dist=NONE))
487	NC_037356.1	15018905	15038905	20001	1	15028905	G	A	0.0257732	6.708	intergenic(NONE(dist=NONE),gene-TENM4(dist=1523818))
488	NC_037356.1	18892307	18912307	20001	1	18902307	G	A	0.0106383	5.33431	intergenic(gene-GDPD4-2(dist=34047),gene-LOC524642(dist=63925))
489	NC_037356.1	21927307	21947357	20051	2	21937357	G	A	0.0328947	5.17444	intergenic(gene-LUZP2(dist=1340385),gene-CCDC179(dist=79504))	gene-LOC112444900	no	21931746	22008319	76574	0	6	21937307;0;T;C;0.03205128205128205128205128205;5.17367966346754;intergenic,gene-LUZP2(dist=1340335),gene-CCDC179(dist=79554)	21937357;0;G;A;0.03289473684210526315789473684;5.17443660455419;intergenic,gene-LUZP2(dist=1340385),gene-CCDC179(dist=79504)	21993258;0;G;A;0.03092783505154639175257731959;5.59039128227832;intergenic,gene-LUZP2(dist=1396286),gene-CCDC179(dist=23603)	21937307;0;T;C;0.03205128205128205128205128205;5.17367966346754;intergenic,gene-LUZP2(dist=1340335),gene-CCDC179(dist=79554)	21937357;0;G;A;0.03289473684210526315789473684;5.17443660455419;intergenic,gene-LUZP2(dist=1340385),gene-CCDC179(dist=79504)	21993258;0;G;A;0.03092783505154639175257731959;5.59039128227832;intergenic,gene-LUZP2(dist=1396286),gene-CCDC179(dist=23603)
490	NC_037356.1	21983258	22003258	20001	1	21993258	G	A	0.0309278	5.59039	intergenic(gene-LUZP2(dist=1396286),gene-CCDC179(dist=23603))	gene-LOC112444900	no	21931746	22008319	76574	0	6	21937307;0;T;C;0.03205128205128205128205128205;5.17367966346754;intergenic,gene-LUZP2(dist=1340335),gene-CCDC179(dist=79554)	21937357;0;G;A;0.03289473684210526315789473684;5.17443660455419;intergenic,gene-LUZP2(dist=1340385),gene-CCDC179(dist=79504)	21993258;0;G;A;0.03092783505154639175257731959;5.59039128227832;intergenic,gene-LUZP2(dist=1396286),gene-CCDC179(dist=23603)	21937307;0;T;C;0.03205128205128205128205128205;5.17367966346754;intergenic,gene-LUZP2(dist=1340335),gene-CCDC179(dist=79554)	21937357;0;G;A;0.03289473684210526315789473684;5.17443660455419;intergenic,gene-LUZP2(dist=1340385),gene-CCDC179(dist=79504)	21993258;0;G;A;0.03092783505154639175257731959;5.59039128227832;intergenic,gene-LUZP2(dist=1396286),gene-CCDC179(dist=23603)
491	NC_037356.1	22015395	22035395	20001	1	22025395	C	T	0.0280374	6.04028	intronic(gene-CCDC179)	gene-CCDC179	sp|H3BU77|CC179_HUMAN Coiled-coil domain-containing protein 179 OS=Homo sapiens OX=9606 GN=CCDC179 PE=4 SV=1//1.75771e-20	22016861	22027884	11024	0	1	22025395;0;C;T;0.02803738317757009345794392523;6.04027973017855;intronic,gene-CCDC179
491	NC_037356.1	22015395	22035395	20001	1	22025395	C	T	0.0280374	6.04028	intronic(gene-CCDC179)	gene-SVIP	sp|Q5R6N0|SVIP_PONAB Small VCP/p97-interacting protein OS=Pongo abelii OX=9601 GN=SVIP PE=3 SV=1//9.85117e-15	22033244	22040706	7463	-7849	1	22025395;-7849;C;T;0.02803738317757009345794392523;6.04027973017855;intronic,gene-CCDC179
492	NC_037356.1	22863273	22883351	20079	2	22873273	C	T	0.0164835	5.41779	intergenic(gene-ANO5(dist=231359),gene-NELL1(dist=382519))
493	NC_037356.1	26518669	26538669	20001	1	26528669	C	T	0.0131579	5.96954	intergenic(gene-LOC513770(dist=6855),gene-LOC504490(dist=10324))	gene-LOC513770	sp|Q8NGM8|OR6M1_HUMAN Olfactory receptor 6M1 OS=Homo sapiens OX=9606 GN=OR6M1 PE=2 SV=1//4.78271e-151	26520867	26521814	948	6855	1	26528669;6855;C;T;0.01315789473684210526315789474;5.96954317754501;intergenic,gene-LOC513770(dist=6855),gene-LOC504490(dist=10324)
494	NC_037356.1	28897725	28917725	20001	1	28907725	G	C	0.011236	6.58554	intronic(gene-FEZ1)	gene-FEZ1	sp|Q99689|FEZ1_HUMAN Fasciculation and elongation protein zeta-1 OS=Homo sapiens OX=9606 GN=FEZ1 PE=1 SV=1//0	28906688	28949294	42607	0	1	28907725;0;G;C;0.01123595505617977528089887640;6.58554009104692;intronic,gene-FEZ1
495	NC_037356.1	32436770	32456770	20001	1	32446770	C	A	0.0125	5.50119	intronic(gene-ARHGAP32)	gene-ARHGAP32	sp|A7KAX9|RHG32_HUMAN Rho GTPase-activating protein 32 OS=Homo sapiens OX=9606 GN=ARHGAP32 PE=1 SV=1//0	32327423	32532711	205289	0	1	32446770;0;C;A;0.0125;5.50119132736139;intronic,gene-ARHGAP32
496	NC_037357.1	12327564	12347564	20001	1	12337564	A	G	0.010101	5.2861	intergenic(gene-LOC539271(dist=55170),gene-SMARCA1(dist=1153896))
497	NC_037357.1	15513082	15533082	20001	1	15523082	G	A	0.025641	5.32453	intergenic(gene-LOC528106(dist=33648),gene-OR13H1(dist=29891))
498	NC_037357.1	34876169	34896169	20001	1	34886169	C	T	0.0113636	7.82674	intergenic(gene-GABRA3(dist=43456),gene-GABRQ(dist=159773))
499	NC_037357.1	47886067	47906067	20001	1	47896067	C	T	0.0126582	7.44438	intergenic(gene-LOC101907097(dist=715164),gene-PCDH19(dist=1402634))
500	NC_037357.1	50369149	50389149	20001	1	50379149	G	A	0.0111111	7.67124	intronic(gene-ZMAT1)	gene-ZMAT1	sp|Q5H9K5|ZMAT1_HUMAN Zinc finger matrin-type protein 1 OS=Homo sapiens OX=9606 GN=ZMAT1 PE=2 SV=1//3.28952e-123	50345597	50387891	42295	0	1	50379149;0;G;A;0.01111111111111111111111111111;7.67123500382401;intronic,gene-ZMAT1
501	NC_037357.1	80020579	80040579	20001	1	80030579	T	G	0.0159574	5.69121	intronic(gene-KIF4A)	gene-GDPD2	sp|Q9ESM6|GDPD2_MOUSE Glycerophosphoinositol inositolphosphodiesterase GDPD2 OS=Mus musculus OX=10090 GN=Gdpd2 PE=1 SV=1//0	80011709	80021466	9758	9113	1	80030579;9113;T;G;0.01595744680851063829787234043;5.69120964136319;intronic,gene-KIF4A
501	NC_037357.1	80020579	80040579	20001	1	80030579	T	G	0.0159574	5.69121	intronic(gene-KIF4A)	gene-KIF4A	sp|O95239|KIF4A_HUMAN Chromosome-associated kinesin KIF4A OS=Homo sapiens OX=9606 GN=KIF4A PE=1 SV=3//0	80023162	80153421	130260	0	1	80030579;0;T;G;0.01595744680851063829787234043;5.69120964136319;intronic,gene-KIF4A
501	NC_037357.1	80020579	80040579	20001	1	80030579	T	G	0.0159574	5.69121	intronic(gene-KIF4A)	gene-LOC101904691	no	80010077	80024116	14040	6463	1	80030579;6463;T;G;0.01595744680851063829787234043;5.69120964136319;intronic,gene-KIF4A
502	NC_037357.1	84654459	84674459	20001	1	84664459	G	A	0.0133333	7.88319	intergenic(gene-EDA2R(dist=211246),gene-CHST7(dist=225758))
503	NC_037357.1	92364947	92384947	20001	1	92374947	T	G	0.0106383	7.16102	intronic(gene-PFKFB1)	gene-LOC112445266	no	92364907	92365035	129	9912	1	92374947;9912;T;G;0.01063829787234042553191489362;7.1610225281322;intronic,gene-PFKFB1
503	NC_037357.1	92364947	92384947	20001	1	92374947	T	G	0.0106383	7.16102	intronic(gene-PFKFB1)	gene-PFKFB1	sp|P49872|F261_BOVIN 6-phosphofructo-2-kinase/fructose-2,6-bisphosphatase 1 OS=Bos taurus OX=9913 GN=PFKFB1 PE=2 SV=1//0	92370697	92471625	100929	0	1	92374947;0;T;G;0.01063829787234042553191489362;7.1610225281322;intronic,gene-PFKFB1
503	NC_037357.1	92364947	92384947	20001	1	92374947	T	G	0.0106383	7.16102	intronic(gene-PFKFB1)	gene-TRO	sp|Q12816|TROP_HUMAN Trophinin OS=Homo sapiens OX=9606 GN=TRO PE=1 SV=3//0	92358620	92370612	11993	4335	1	92374947;4335;T;G;0.01063829787234042553191489362;7.1610225281322;intronic,gene-PFKFB1
504	NC_037357.1	102394546	102414546	20001	1	102404546	G	C	0.0103093	6.68729	intronic(gene-USP9X)	gene-USP9X	sp|Q93008|USP9X_HUMAN Probable ubiquitin carboxyl-terminal hydrolase FAF-X OS=Homo sapiens OX=9606 GN=USP9X PE=1 SV=3//0	102320124	102437109	116986	0	1	102404546;0;G;C;0.01030927835051546391752577320;6.68729131776616;intronic,gene-USP9X
505	NC_037357.1	103452931	103472931	20001	1	103462931	A	G	0.0172414	5.21002	intergenic(gene-BCOR(dist=28291),gene-MID1IP1(dist=1011435))
506	NC_037357.1	107717174	107737174	20001	1	107727174	C	T	0.016129	5.07798	intergenic(gene-LOC112445021(dist=253652),gene-LOC101902100(dist=765929))
507	NC_037357.1	110133884	110153884	20001	1	110143884	C	A	0.012987	7.6571	intronic(gene-DMD)	gene-DMD	sp|Q5GN48|DMD_PIG Dystrophin OS=Sus scrofa OX=9823 GN=DMD PE=1 SV=1//0	109941866	112307209	2365344	0	4	110143884;0;C;A;0.01298701298701298701298701299;7.6571045903813;intronic,gene-DMD	110196080;0;A;C;0.01401869158878504672897196262;5.00754293894716;intronic,gene-DMD	110143884;0;C;A;0.01298701298701298701298701299;7.6571045903813;intronic,gene-DMD	110196080;0;A;C;0.01401869158878504672897196262;5.00754293894716;intronic,gene-DMD
508	NC_037357.1	110186080	110206080	20001	1	110196080	A	C	0.0140187	5.00754	intronic(gene-DMD)	gene-DMD	sp|Q5GN48|DMD_PIG Dystrophin OS=Sus scrofa OX=9823 GN=DMD PE=1 SV=1//0	109941866	112307209	2365344	0	4	110143884;0;C;A;0.01298701298701298701298701299;7.6571045903813;intronic,gene-DMD	110196080;0;A;C;0.01401869158878504672897196262;5.00754293894716;intronic,gene-DMD	110143884;0;C;A;0.01298701298701298701298701299;7.6571045903813;intronic,gene-DMD	110196080;0;A;C;0.01401869158878504672897196262;5.00754293894716;intronic,gene-DMD
509	NC_037357.1	113513388	113533388	20001	1	113523388	T	C	0.015625	5.13953	intergenic(gene-LOC526966(dist=25300),gene-IL1RAPL1(dist=239486))
510	NC_037357.1	128864511	128884511	20001	1	128874511	C	A	0.0117647	5.27584	intronic(gene-GLRA2)	gene-GLRA2	sp|P23416|GLRA2_HUMAN Glycine receptor subunit alpha-2 OS=Homo sapiens OX=9606 GN=GLRA2 PE=1 SV=1//0	128771147	128979592	208446	0	1	128874511;0;C;A;0.01176470588235294117647058824;5.2758421434232;intronic,gene-GLRA2
