# Supplementary material for: Revealing study and breeding implications for production traits and tail characteristics in Simmental cattle by GWAS
Source: Front Genet. 2025 Jan 31;16:1491816. doi: 10.3389/fgene.2025.1491816 (PMC11825821; doi:10.3389/fgene.2025.1491816)
Supplement: Supplementary file 1 [file DataSheet1.zip › Supplementary Material/Supplementary Material 3.xlsx]

## Sheet: Sheet1
Trait	Candidate Gene	Chromosome	Start	End
BC	SH3RF2	5	57144278	57164278
	RBM27	5	57454435	57474435
	DCHS2	6	3286880	3306880
	PIK3AP1	24	17961684	17981684
CC	ADAMTS1	1	9591029	9611029
	ROBO2	1	24664491	24684491
	ROBO1	1	26851398	26871398
	CADM2	1	33163042	33183042
	LOC112447291	1	36387708	36407708
	ST3GAL6	1	43027751	43047751
	TMEM45A	1	44943123	44963123
	ADGRG7	1	45086007	45106007
	ALCAM	1	50068410	50088410
	PIK3CB	1	130289179	130309179
	DNAJC10	2	13791585	13811585
	ZNF385B	2	17278829	17298829
	LOC112442543	2	17527666	17547666
	CCDC141	2	17969309	17989309
	CCDC141	2	18000265	18020265
	ATF2	2	21791462	21811462
	RAPGEF4	2	23895298	23915383
	KCNJ3	2	41371162	41391162
	GALNT13	2	42235591	42255591
	ARHGAP15	2	53434787	53454873
	ZRANB3	2	61945581	61965581
	MGAT5	2	62949783	62969783
	STAT4	2	79622498	79642498
	BMPR2	2	90859589	90879589
	PARD3B	2	93503699	93523699
	PARD3B	2	93805228	93825228
	MAP2	2	97411949	97432041
	MAP2	2	97430612	97450612
	ZBTB8A	2	121031834	121051834
	ZBTB8A	2	121047100	121067189
	SLC9A1	2	126098775	126118775
	RCAN3	2	128413690	128433690
	POU2F1	3	1398106	1418106
	NOS1AP	3	7243718	7263718
	LOC107132283	3	21659352	21679352
	LOC112445954	3	21659352	21679352
	PDZK1	3	21659352	21679352
	PDE4DIP	3	23033889	23053955
	PLPPR5	3	44279205	44299205
	TRNAC-ACA-15	3	71610385	71630385
	AK4	3	80173447	80193447
	PATJ	3	83866945	83886945
	LOC107132327	3	86026536	86046536
	ABCA13	4	7191423	7211423
	DYNC1I1	4	13434052	13454052
	LOC107132378	4	13434052	13454052
	DGKB	4	22792929	22812929
	DGKB	4	23083612	23103612
	LOC104968411	4	30394142	30414142
	KIAA1324L	4	33594759	33614759
	LOC101904927	4	34171352	34191352
	MAGI2	4	43256854	43276854
	PHTF2	4	43256854	43276854
	PHTF2	4	43375724	43395724
	GSAP	4	43845317	43865317
	LHFPL3	4	46005064	46025064
	KMT2E	4	46255716	46275716
	SLC26A3	4	48813448	48833448
	NME8	4	49704283	49724283
	EPDR1	4	49768625	49788625
	LOC511401	4	107397246	107417246
	LOC511400	4	107440003	107460003
	TRHDE	5	2155789	2175789
	SOCS2	5	23358274	23378274
	STPG2	6	26458028	26478028
	KCNIP4	6	40329534	40353458
	PPARGC1A	6	43454048	43474048
	ZCCHC4	6	44872111	44892111
	TRNAS-GGA-15	6	48503727	48523727
	SMIM14	6	58631203	58651203
	PHOX2B	6	60630557	60650557
	GRXCR1	6	61699030	61719030
	CORIN	6	66434487	66454487
	CCNG2	6	91992557	92012557
	GRXCR2	7	57083184	57103193
	SPINK5	7	59308523	59328523
	TMEM232	7	109660361	109680361
	TMEM232	7	109678134	109698134
	CAMK4	7	110375790	110395790
	CLCN3	8	1544442	1564442
	GALNTL6	8	5473599	5493599
	DENND4C	8	24905958	24925958
	LOC112447791	8	24905958	24925958
	RPS6	8	24905958	24925958
	UHRF2	8	38336912	38356912
	CDC37L1	8	39828479	39848479
	PUM3	8	41949365	41969365
	FRMD3	8	76527266	76547373
	FILIP1	9	14929183	14949183
	TSPYL4	9	34437339	34457339
	LOC112448045	9	41988786	42008786
	CRYBG1	9	43443864	43463864
	GRIK2	9	48377307	48397309
	GRIK2	9	48491347	48511347
	ASCC3	9	49271109	49291109
	USP45	9	50290357	50310357
	MAP3K5	9	74750045	74770045
	HIVEP2	9	80390294	80410294
	RAET1L	9	87079575	87099575
	LOC101903261	9	87119728	87139728
	IYD	9	87475332	87495332
	LOC100848331	9	87531549	87551562
	PLEKHG1	9	87758774	87778774
	AKAP12	9	88331256	88351334
	ZDHHC14	9	94071863	94091863
	SLC7A8	10	21681855	21701855
	RORA	10	48922784	48942784
	CNNM3	11	2770609	2790769
	COA5	11	3776534	3796534
	COA5	11	3804744	3830880
	UNC50	11	3804744	3830880
	MGAT4A	11	3833886	3853886
	UNC50	11	3833886	3853886
	AFF3	11	4727407	4747407
	AFF3	11	5226667	5246667
	LOC112448743	11	5600957	5620957
	LOC107131325	11	12801054	12821054
	NAGK	11	13384281	13404281
	PAIP2B	11	13384281	13404281
	PRKCE	11	28078632	28098632
	MSH2	11	29806897	29826897
	UXS1	11	45707274	45727274
	LOC112448794	11	50035969	50055969
	PLB1	11	71226787	71246787
	TTLL11	11	92891326	92911326
	CFAP157	11	98374052	98394052
	PTRH1	11	98374052	98394052
	STXBP1	11	98374052	98394052
	STARD13	12	27852545	27872545
	ATP8A2	12	33795218	33815218
	KLHL1	12	44292757	44312757
	COMMD6	12	50565723	50585723
	LOC101907166	12	50565723	50585723
	LOC101907906	12	65444878	65464878
	GPC5	12	66334072	66354072
	GPC5	12	66588486	66608632
	GPC5	12	66599443	66619443
	DOCK9	12	75821934	75848162
	FGF14	12	78115664	78136004
	ITGBL1	12	78115664	78136004
	FGF14	12	78565911	78585911
	SLC10A2	12	79254730	79274761
	MACROD2	13	7821614	7841614
	PRND	13	47071860	47091860
	RUM1	13	77702178	77722178
	LOC101907803	14	13775651	13795651
	LOC112449613	14	13775651	13795651
	DNAJC5B	14	30400666	30420666
	PREX2	14	32142733	32162733
	ZFPM2	14	58857443	58877443
	C14H8orf59	14	77391928	77411928
	E2F5	14	77391928	77411928
	DYNC2H1	15	5331362	5351362
	PDE3B	15	37938930	37959062
	COPB1	15	38267133	38287133
	WT1	15	63139985	63159985
	PRDM11	15	75179875	75199875
	LOC107133190	15	75578594	75598594
	LOC100271685	15	83932175	83952175
	GPATCH2	16	21012235	21032235
	LOC112441828	16	37322263	37342350
	SELL	16	37322263	37342350
	MROH9	16	38516496	38536496
	PRRC2C	16	39051553	39071553
	CAMKK2	17	53891669	53911676
	CHEK2	17	67995208	68015299
	HSCB	17	67995208	68015299
	ZNRF3	17	68248398	68268398
	LOC101906447	17	69498635	69518635
	SEC14L6	17	69498635	69518635
	NOD2	18	19070858	19090858
	SNX20	18	19070858	19090858
	TRNAA-AGC-8	18	51640111	51660111
	PTPRH	18	62231693	62251693
	KIR3DS1	18	62705493	62725493
	LOC100852061	18	62705493	62725493
	KIR2DS1	18	62745432	62765670
	LOC100139325	18	65328334	65348334
	LOC789960	18	65328334	65348334
	LOC527335	19	7183503	7203503
	PPM1D	19	12332295	12352295
	LOC515676	19	14220724	14240863
	NCOR1	19	33430203	33450203
	TTC19	19	33430203	33450203
	PDE4D	20	19235356	19255356
	C6	20	33305658	33327961
	LOC112443039	20	33641796	33661796
	RPL37	20	33641796	33661796
	LOC104975270	20	33722338	33742338
	TTC33	20	33722338	33742338
	ADAMTSL3	21	24263457	24283457
	LRFN5	21	51332232	51352232
	LRFN5	21	51633825	51653825
	ATXN3	21	56786598	56806598
	NDUFB1	21	56786598	56806598
	RIN3	21	57212301	57232301
	NEK10	22	1688445	1708445
	ENTPD3	22	13211344	13231344
	LOC112443461	22	39886329	39906329
	FHIT	22	41387060	41407060
	CCDC66	22	44389276	44409276
	FAM208A	22	44389276	44409276
	ERC2	22	45449061	45469061
	CACNA2D3	22	46245593	46265611
	CACNA2D3	22	46597666	46617694
	CCDC174	22	57611037	57631037
	LOC101906171	23	35901	55901
	LOC112443721	23	35901	55901
	DNAH8	23	12644644	12664644
	LOC101903211	23	26424980	26444980
	LOC100847986	23	26823998	26843998
	TRIM10	23	28802242	28822242
	TRIM15	23	28802242	28822242
	LOC785639	23	29290563	29310563
	OR12D2	23	29290563	29310563
	ZSCAN12	23	30320267	30340267
	ALDH5A1	23	33192438	33212438
	LOC112443816	23	33192438	33212438
	PRP6	23	34696258	34716258
	PRL	23	35337133	35357133
	SYCP2L	23	45295460	45315460
	LOC112444176	24	14358576	14378576
	CCDC178	24	23825548	23871522
	CCDC178	24	23894211	23914211
	CCDC178	24	23987497	24007518
	CCDC178	24	24009999	24029999
	CCDC178	24	24054256	24074256
	CCDC178	24	24074288	24094288
	CCDC178	24	24147158	24167158
	GREB1L	24	34771439	34791439
	NEDD4L	24	57415179	57435179
	RBFOX1	25	5477406	5497406
	ABCC1	25	14406224	14426224
	COG7	25	21086607	21106607
	CLDN4	25	33457763	33477763
	LOC100296227	25	33457763	33477763
	METTL27	25	33457763	33477763
	PRKG1	26	7023704	7043730
	PLPP4	26	40609284	40629284
	VEGFC	27	8048742	8068869
	VEGFC	27	8062823	8082823
	WWC2	27	14066643	14086643
	LOC112444648	27	16013230	16033359
	PSD3	27	38479762	38499762
	KCNK1	28	6479131	6499131
	LOC100139585	29	5214701	5234701
	NOX4	29	6173764	6196462
	F8	x	36077723	36097723
	MORC4	x	55486585	55506585
	CAPN6	x	59395148	59415148
	PAK3	x	59395148	59415148
	LOC407134	x	63086846	63106846
	LOC100847628	x	135884949	135904949
COTR	IL1RAP	1	76613094	76633094
	LOC112447424	1	76613094	76633094
	FMNL3	5	30169912	30189912
	LOC112449048	12	24551626	24571626
	KIF26B	16	31762721	31782721
	SWT1	16	66185786	66205786
	LOC530348	20	24219288	24239288
	LOC104968627	29	14368127	14388127
	RBMX2	29	14368127	14388127
TL	EPHA3	1	37513837	37533837
	TRNAC-GCA-5	1	61244099	61264099
	CLDN1	1	76961792	76981792
	LOC104970909	1	76961792	76981792
	LPP	1	78545396	78565396
	LOC104970949	1	89780162	89800162
	NAALADL2	1	91811739	91831841
	KCNJ15	1	150589188	150609188
	LOC112442543	2	17577358	17597358
	LOC112442544	2	17577358	17597358
	GPR155	2	22318145	22338145
	LOC107132241	2	22318145	22338145
	B3GALT1	2	28844558	28864558
	GRB14	2	31668179	31688179
	MGAT5	2	63117327	63137376
	MGAT5	2	63131730	63153205
	POGK	3	2035513	2055513
	TADA1	3	2035513	2055513
	NR1I3	3	8252559	8272559
	PCP4L1	3	8252559	8272559
	EFNA3	3	15501496	15521496
	LOC786350	3	16923764	16943773
	TUFT1	3	19194878	19214878
	TRNAQ-CUG-3	3	20961496	20981496
	TRNAV-AAC-2	3	20961496	20981496
	TRNAV-UAC-2	3	20961496	20981496
	LOC789317	3	23393053	23413053
	CD58	3	26721431	26741431
	LOC101906177	3	34672982	34692982
	PRPF38B	3	34672982	34692982
	RNPC3	3	39873544	39893544
	DPYD	3	45759251	45779251
	OMA1	3	87495399	87515399
	YBX1	3	103506686	103526686
	LOC615009	3	119294672	119314829
	PPP1R9A	4	12474381	12494381
	LOC101906304	4	14249229	14269229
	RPA3	4	15693483	15713483
	UMAD1	4	15693483	15713483
	UMAD1	4	15708132	15728132
	NXPH1	4	16763826	16783826
	MACC1	4	29001802	29021802
	SEMA3E	4	36988800	37008800
	MAGI2	4	42794535	42814535
	FOXP2	4	53763905	53783905
	TRNAS-GGA-10	4	58602976	58622976
	ELMO1	4	60424575	60444575
	LOC104972076	4	60424575	60444575
	CREB5	4	67312526	67332526
	CREB5	4	67423478	67443478
	CREB5	4	67466755	67486755
	GRM8	4	91029046	91049046
	KIAA1147	4	104939954	104961077
	LOC101904744	4	105611125	105631125
	LOC112441528	4	105611125	105631125
	RNF32	4	118111893	118131893
	TMEM19	5	1327135	1347135
	PPP1R12A	5	9412050	9432050
	PPFIA2	5	10977590	10997590
	LOC112446647	5	14560279	14580279
	LOC107132465	5	23126575	23146575
	GTSF1	5	25594621	25614621
	LOC112446662	5	25594621	25614621
	FAM19A2	5	51562713	51582853
	CDK17	5	60605462	60625462
	ANO4	5	64715742	64735742
	LOC524576	5	74480959	74500959
	LOC788334	5	74480959	74500959
	AMN1	5	78199607	78219607
	ITPR2	5	83386171	83406171
	RASSF8	5	83975400	83995400
	LMNTD1	5	84310304	84330387
	LMNTD1	5	84323459	84343459
	LMNTD1	5	84340271	84360271
	LMNTD1	5	84453420	84473588
	LOC112446824	5	84904151	84946951
	LRMP	5	84904151	84946951
	SOX5	5	85842333	85862333
	SOX5	5	85861621	85881621
	SOX5	5	85873210	85893348
	GYS2	5	88614886	88634886
	PTPRO	5	94448313	94468313
	CYB5R3	5	113481024	113501024
	IL17REL	5	119385181	119405181
	TTLL8	5	119385181	119405181
	CAMK2D	6	11958388	11985418
	MANBA	6	22072854	22092854
	PKD2	6	36621109	36641109
	ATP8A1	6	61476364	61496364
	KCTD8	6	63021276	63041276
	KIT	6	70172239	70192239
	KDR	6	70548556	70568556
	LOC112447210	6	70548556	70568556
	SULT1D1	6	85275970	85295970
	FSTL4	7	45512282	45532395
	CTNNA1	7	50114738	50134738
	PPP2R2B	7	57921544	57941544
	CLINT1	7	69405188	69425188
	LOC104969005	7	101386961	101407194
	SLCO6A1	7	101386961	101407194
	ADAMTSL1	8	25954786	25974786
	SLC1A1	8	39947458	39967458
	SPATA6L	8	39947458	39967458
	GLIS3	8	40515213	40535213
	LOC107132694	8	54294225	54314225
	NKX2-6	8	70808367	70828367
	ALDOB	8	91171836	91191836
	TMEM246	8	91171836	91191836
	LOC789812	8	94281985	94302005
	ACTL7A	8	98460077	98480077
	ACTL7B	8	98460077	98480077
	ELP1	8	98460077	98480077
	ASTN2	8	105967050	105987050
	LOC100848863	8	112943700	112963700
	ADGRB3	9	8175508	8195508
	KCNQ5	9	12404919	12424919
	KCNQ5	9	12468421	12488421
	KCNQ5	9	12488611	12508611
	LOC112448021	9	27878274	27898274
	GRIK2	9	47868054	47888054
	GRIK2	9	48398594	48418594
	ASCC3	9	49326815	49347058
	MANEA	9	54372848	54392848
	MDN1	9	60502428	60522428
	PDE7B	9	74046474	74066474
	MAP3K5	9	74673677	74693804
	ECT2L	9	76568385	76588385
	SHPRH	9	83137730	83157730
	GRM1	9	83633254	83653254
	ADGB	9	84071951	84091951
	SYNE1	9	89483064	89503064
	IPCEF1	9	91014324	91034324
	TIAM2	9	91745647	91765647
	TIAM2	9	91797717	91817718
	RPS6KA2	9	101652425	101672425
	THBS2	9	103149196	103169196
	MCC	10	657965	677965
	CPLX2	10	5338433	5358433
	COL4A3BP	10	6910961	6930961
	IQGAP2	10	7760276	7780276
	MAP2K1	10	13296180	13316180
	ITGA11	10	15197214	15217214
	GLCE	10	16090267	16110267
	ARIH1	10	19429069	19456880
	LOC100336282	10	23295905	23315905
	LOC112448412	10	23295905	23315905
	LOC100296565	10	25022649	25042649
	LOC100300850	10	25022649	25042649
	RAB2B	10	25684697	25704697
	TOX4	10	25684697	25704697
	METTL17	10	26120078	26140078
	LOC104973101	10	26484911	26504911
	RNASE12	10	26484911	26504911
	TRNAL-AAG-4	10	26484911	26504911
	TRNAP-AGG-5	10	26484911	26504911
	OR4M1	10	27186119	27206119
	OR4N4	10	27186119	27206119
	LOC112448559	10	35079111	35099111
	PAK6	10	35867335	35887380
	INO80	10	36541417	36561417
	LOC112448446	10	42913641	42933641
	LOC112448447	10	42913641	42933641
	ZNF609	10	45431480	45451601
	LOC112448457	10	47071798	47091798
	AQP9	10	52085320	52105320
	MYEF2	10	62200198	62220198
	LOC112448513	10	78315441	78335441
	GPHN	10	78585190	78605190
	ZC3H8	11	198401	218401
	DYSF	11	13035413	13055413
	LOC112448752	11	13035413	13055413
	ATL2	11	20739630	20759897
	LOC112448760	11	22517954	22538186
	SLC8A1	11	22517954	22538186
	ACYP2	11	36980888	37000888
	C11H2orf74	11	59812441	59832441
	ASAP2	11	88022800	88042800
	ITGB1BP1	11	88022800	88042800
	PCDH9	12	40207659	40227659
	LOC104970698	12	72579641	72599715
	LOC100337390	12	72680103	72700103
	LOC100337390	12	72840421	72860421
	HS6ST3	12	73457164	73477164
	CDC123	13	12124420	12144420
	UPF2	13	12351898	12371898
	LOC112449236	13	60628424	60648424
	TRIB3	13	60628424	60648424
	PDRG1	13	61462440	61482440
	TTLL9	13	61462440	61482440
	TG	14	8197673	8217673
	PHF20L1	14	8503703	8523703
	PHF20L1	14	8541058	8561058
	TMEM71	14	8541058	8561058
	ZNF572	14	15203891	15223891
	LOC104974006	14	16631934	16651934
	TBC1D31	14	16631934	16651934
	XKR4	14	22874799	22894799
	LOC112449509	14	26183006	26203006
	RAB2A	14	26183006	26203006
	GGH	14	28059985	28079985
	TTPA	14	28059985	28079985
	MIR2489	14	45930794	45952434
	SAMD12	14	45930794	45952434
	SAMD12	14	45970573	45990573
	LOC112449669	14	46976723	46996723
	MTBP	14	81789064	81809064
	NCAM1	15	23740933	23760933
	LOC112441614	15	26870426	26890426
	CALCB	15	37512190	37532190
	FCHSD2	15	52533754	52553754
	GDPD4	15	56742596	56762596
	C15H11orf49	15	76854061	76874061
	CD55	16	5246943	5266943
	CNTNAP4	18	3595729	3615729
	LOC112442251	18	3885424	3905424
	ITFG1	18	15695901	15715901
	LONP2	18	16748167	16768167
	ZNF461	18	46913863	46933863
	ZNF567	18	46913863	46933863
	SIPA1L3	18	47858834	47878834
	GRIK5	18	51169334	51189334
	ZNF574	18	51169334	51189334
	TRNAA-AGC-8	18	51640111	51660111
	OSCAR	18	63286511	63306511
	TARM1	18	63286511	63306511
	LOC107131473	18	63323324	63343437
	TARM1	18	63323324	63343437
	BCAS3	19	12263603	12283603
	NLK	19	19686577	19706577
	ABR	19	21716594	21736594
	MIR2348	19	54026972	54047032
	TMC6	19	54026972	54047032
	TMC8	19	54026972	54047032
	LOC101907523	19	58550418	58570418
	SLIT3	20	941945	962013
	SLIT3	20	1042409	1062409
	LOC101904460	20	2082895	2103031
	FBXW11	20	3667099	3687099
	LOC104975214	20	10893783	10920813
	PIK3R1	20	11386347	11406347
	PDE4D	20	19235356	19255356
	GPBP1	20	22076245	22096245
	CPLANE1	20	37086164	37106164
	LOC112443006	20	39297745	39317745
	RAI14	20	39297745	39317745
	TTC23L	20	39297745	39317745
	CTNND2	20	62013081	62033081
	ADCY2	20	65371594	65391594
	C20H5orf49	20	65371594	65391594
	LOC112443207	21	688318	708318
	LOC104975324	21	13089845	13109845
	SLCO3A1	21	15084278	15104278
	AGBL1	21	17684283	17704289
	ADAMTSL3	21	24263457	24283457
	ATG2B	21	61203700	61223700
	GOLGA4	22	10860724	10880724
	LOC101903734	22	12936385	12956385
	MYRIP	22	12936385	12956385
	RAD18	22	17622460	17642460
	LOC112443450	22	22732177	22752177
	MAGI1	22	35953596	35973596
	PTPRG	22	39464099	39484099
	BTBD9	23	12421050	12441050
	PTCHD4	23	21077038	21097038
	GCM1	23	25297634	25317634
	LOC104975665	23	28482161	28502163
	LOC512672	23	28482161	28502163
	JARID2	23	41603653	41623653
	TMEM170B	23	44818713	44838713
	LOC112443738	23	44834504	44854504
	TMEM170B	23	44834504	44854504
	LOC104969916	23	49958540	49978574
	TRNAF-GAA-20	23	49958540	49978574
	SERPINB8	24	12415521	12435521
	FHOD3	24	20839484	20859484
	LOC104975739	24	20839484	20859484
	LOC112444238	24	20839484	20859484
	LOC101904557	24	25930985	25950985
	DSC1	24	25966217	25986217
	DSC1	24	26003170	26023170
	SERPINB7	24	61995245	62015245
	NUBP1	25	9421008	9441008
	C25H16orf45	25	13924146	13944146
	KIAA0556	25	25132118	25152118
	XPO6	25	25640594	25660594
	AUTS2	25	30742921	30762921
	PRKG1	26	8243332	8263332
	SGMS1	26	8778489	8798489
	SGMS1	26	8972283	8992283
	GFRA1	26	36631308	36651308
	CSMD1	27	3783441	3803441
	LOC101905556	27	17037780	17057780
	MTMR7	27	19927880	19947880
	RBPMS	27	26571361	26591361
	TRNAE-UUC-106	27	31026812	31046812
	UNC5D	27	31026812	31046812
	USP54	28	29497975	29517975
	NRG3	28	37871959	37891959
	HEPHL1	29	755326	775326
	LOC512612	29	7351149	7371149
	LOC112444900	29	21927307	21947357
	LOC112444900	29	21983258	22003258
	CCDC179	29	22015395	22035395
	SVIP	29	22015395	22035395
	LOC513770	29	26518669	26538669
	FEZ1	29	28897725	28917725
	ARHGAP32	29	32436770	32456770
	ZMAT1	x	50369149	50389149
	GDPD2	x	80020579	80040579
	KIF4A	x	80020579	80040579
	LOC101904691	x	80020579	80040579
	LOC112445266	x	92364947	92384947
	PFKFB1	x	92364947	92384947
	TRO	x	92364947	92384947
	USP9X	x	102394546	102414546
	DMD	x	110133884	110153884
	DMD	x	110186080	110206080
	GLRA2	x	128864511	128884511
											3
