# Supplementary material for: Revealing study and breeding implications for production traits and tail characteristics in Simmental cattle by GWAS
Source: Front Genet. 2025 Jan 31;16:1491816. doi: 10.3389/fgene.2025.1491816 (PMC11825821; doi:10.3389/fgene.2025.1491816)
Supplement: Supplementary file 1 [file DataSheet1.zip › Supplementary Material/Supplementary Material 4.xlsx]

## Sheet: CC-GO
Category	Term	Term	Count	%	PValue	Genes	List Total	Pop Hits	Pop Total	Fold Enrichment	Bonferroni	Benjamini	FDR
GOTERM_BP_DIRECT	GO:0007565~female pregnancy	female pregnancy	3	1.46341	0.0285804	PRL, PRP6, CORIN	163	31	19000	11.2804	1	1	1
GOTERM_BP_DIRECT	GO:0003360~brainstem development	brainstem development	2	0.97561	0.0336742	ATF2, PHOX2B	163	4	19000	58.2822	1	1	1
GOTERM_CC_DIRECT	GO:0098978~glutamatergic synapse	glutamatergic synapse	7	3.41463	0.00903731	LRFN5, DGKB, FILIP1, GRIK2, PAK3, CLCN3, ERC2	178	220	21909	3.91632	0.772312	0.97616	0.97616
GOTERM_CC_DIRECT	GO:0000139~Golgi membrane	Golgi membrane	9	4.39024	0.0119774	COG7, ATP8A2, GALNT13, MGAT4A, MGAT5, COPB1, UNC50, LOC101906447, ST3GAL6	178	378	21909	2.93058	0.859719	0.97616	0.97616
GOTERM_CC_DIRECT	GO:0016324~apical plasma membrane	apical plasma membrane	7	3.41463	0.0180174	LOC112445954, ABCC1, SLC10A2, PDZK1, KCNK1, PLB1, PARD3B	178	256	21909	3.36559	0.948368	0.978943	0.978943
GOTERM_CC_DIRECT	GO:0005794~Golgi apparatus	Golgi apparatus	12	5.85366	0.0324069	COG7, GALNT13, MGAT5, PRKCE, DENND4C, PDE4DIP, ST3GAL6, GALNTL6, NOD2, CLCN3, PRKG1, ZDHHC14	178	720	21909	2.0514	0.995345	1	1
GOTERM_MF_DIRECT	GO:0005524~ATP binding	ATP binding	24	11.7073	0.00113106	ZRANB3, DYNC2H1, ABCC1, BMPR2, ATP8A2, ENTPD3, DNAH8, DGKB, PRKCE, AK4, NOD2, PIK3CB, CLCN3, ABCA13, CAMKK2, NAGK, MSH2, CAMK4, CHEK2, NEK10, ASCC3, PAK3, PRKG1, MAP3K5	158	1484	20220	2.06967	0.281405	0.331402	0.331402
GOTERM_MF_DIRECT	GO:0005085~guanyl-nucleotide exchange factor activity	guanyl-nucleotide exchange factor activity	7	3.41463	0.00589953	PREX2, PLEKHG1, DOCK9, DENND4C, PSD3, RIN3, RAPGEF4	158	209	20220	4.28623	0.822319	0.864281	0.864281
GOTERM_MF_DIRECT	GO:0016887~ATPase activity	ATPase activity	8	3.90244	0.0295042	DYNC2H1, ABCC1, ATP8A2, MORC4, MSH2, DNAH8, ASCC3, ABCA13	158	381	20220	2.68713	0.999841	1	1
GOTERM_MF_DIRECT	GO:0005515~protein binding	protein binding	27	13.1707	0.0302064	ROBO2, KMT2E, PATJ, ZBTB8A, UHRF2, NEDD4L, NOD2, PRDM11, PTPRH, ROBO1, PREX2, C6, CHEK2, PSD3, CORIN, STARD13, TTC33, LOC100847986, SPINK5, DENND4C, KLHL1, TTC19, SNX20, PARD3B, LRFN5, TRIM15, TRIM10	158	2290	20220	1.50887	0.999871	1	1
GOTERM_MF_DIRECT	GO:0008270~zinc ion binding	zinc ion binding	12	5.85366	0.0305108	ZRANB3, MORC4, ADAMTS1, WT1, USP45, PDE4DIP, ZNF385B, TRIM15, RORA, ZCCHC4, TRHDE, TRIM10	158	743	20220	2.06689	0.999882	1	1
GOTERM_MF_DIRECT	GO:0061629~RNA polymerase II sequence-specific DNA binding transcription factor binding	RNA polymerase II sequence-specific DNA binding transcription factor binding	4	1.95122	0.0462734	ATF2, ZBTB8A, UHRF2, ZFPM2	158	103	20220	4.96989	0.999999	1	1
Term	Enrichment	-log10(pvalue)	Count	Category
female pregnancy	1.46341	1.54393	3	BP
brainstem development	0.97561	1.4727	2	BP
glutamatergic synapse	3.41463	2.04396	7	CC
Golgi membrane	4.39024	1.92164	9	CC
apical plasma membrane	3.41463	1.74431	7	CC
Golgi apparatus	5.85366	1.48936	12	CC
ATP binding	11.7073	2.94651	24	MF
guanyl-nucleotide exchange factor activity	3.41463	2.22918	7	MF
ATPase activity	3.90244	1.53012	8	MF
protein binding	13.1707	1.5199	27	MF
zinc ion binding	5.85366	1.51555	12	MF
RNA polymerase II sequence-specific DNA binding transcription factor binding	1.95122	1.33467	4	MF

## Sheet: CC-KEGG
Category	Term	Count	%	PValue	Genes	List Total	Pop Hits	Pop Total	Fold Enrichment	Bonferroni	Benjamini	FDR
KEGG_PATHWAY	bta04650:Natural killer cell mediated cytotoxicity	7	3.41463	0.00484021	LOC100852061, KIR3DS1, KIR2DS1, RAET1L, LOC100848331, PIK3CB, LOC101903261	94	158	9341	4.40257	0.637256	0.914942	0.914942
KEGG_PATHWAY	bta04211:Longevity regulating pathway	5	2.43902	0.0122696	ATF2, CAMK4, PIK3CB, PPARGC1A, CAMKK2	94	90	9341	5.52069	0.924242	0.914942	0.914942
KEGG_PATHWAY	bta04371:Apelin signaling pathway	6	2.92683	0.0131331	CAMK4, PRKCE, PDE3B, RPS6, PPARGC1A, SLC9A1	94	141	9341	4.22861	0.936898	0.914942	0.914942
KEGG_PATHWAY	bta04714:Thermogenesis	7	3.41463	0.0317204	ATF2, RPS6, NDUFB1, PPARGC1A, PRKG1, COA5, MAP3K5	94	239	9341	2.91049	0.998814	1	1
KEGG_PATHWAY	bta04668:TNF signaling pathway	5	2.43902	0.0367656	ATF2, VEGFC, NOD2, PIK3CB, MAP3K5	94	126	9341	3.94335	0.999602	1	1
KEGG_PATHWAY	bta00230:Purine metabolism	5	2.43902	0.042457	ENTPD3, PDE4D, PDE3B, AK4, FHIT	94	132	9341	3.7641	0.999885	1	1
KEGG_PATHWAY	bta04910:Insulin signaling pathway	5	2.43902	0.0486204	SOCS2, PDE3B, RPS6, PIK3CB, PPARGC1A	94	138	9341	3.60045	0.99997	1	1
KEGG_PATHWAY	bta04917:Prolactin signaling pathway	4	1.95122	0.0496241	SOCS2, PRL, PIK3CB, PRP6	94	83	9341	4.78903	0.999976	1	1
	Term	ratio	-log10(pvalue)	Count
	Natural killer cell mediated cytotoxicity	3.41463	2.31514	7
	Longevity regulating pathway	2.43902	1.91117	5
	Apelin signaling pathway	2.92683	1.88163	6
	Thermogenesis	3.41463	1.49866	7
	TNF signaling pathway	2.43902	1.43456	5
	Purine metabolism	2.43902	1.37205	5
	Insulin signaling pathway	2.43902	1.31318	5
	Prolactin signaling pathway	1.95122	1.30431	4

## Sheet: TL-GO
Category	Term	Count	%	PValue	Genes	List Total	Pop Hits	Pop Total	Fold Enrichment	Bonferroni	Benjamini	FDR
BP	protein phosphorylation	13	5.03876	0.00141843	CDK17, CAMK2D, MAP2K1, NLK, ABR, RPS6KA2, KIT, KDR, PAK6, TRIB3, PRKG1, EPHA3, MAP3K5	190	435	19000	2.98851	0.66335	1	1
MF	ATP binding	27	10.4651	0.00143591	PFKFB1, CAMK2D, ATP8A1, ADCY2, NLK, GPHN, NUBP1, LOC100337390, RPS6KA2, KDR, LOC104970698, PAK6, LONP2, ASCC3, PRKG1, MDN1, MAP3K5, CDK17, MAP2K1, SHPRH, INO80, KIF4A, KIT, TRIB3, TTLL9, EPHA3	190	1484	20220	1.93623	0.350194	0.426249	0.426249
CC	postsynaptic density membrane	5	1.93798	0.00224482	ADGRB3, GRIK5, PTPRO, GRIK2, GRM1	202	60	21909	9.03837	0.391443	0.289636	0.289636
CC	Golgi apparatus	16	6.20155	0.00273903	RAB2A, RAB2B, ATP8A1, ACTL7A, GLCE, TMC8, TMC6, PKD2, MANEA, SIPA1L3, HS6ST3, ARHGAP32, GOLGA4, FEZ1, MGAT5, PRKG1	202	720	21909	2.41023	0.454557	0.289636	0.289636
MF	metal ion binding	29	11.2403	0.00308339	ZNF572, RNF32, SLC1A1, DYSF, ZC3H8, ADCY2, ASAP2, OMA1, NLK, LPP, SLC8A1, GPHN, NUBP1, LOC789317, ZNF567, MAP3K5, ADGB, SHPRH, PDE4D, FOXP2, KIT, DPYD, ITGA11, PDE7B, RAD18, TTLL9, GTSF1, ZNF574	190	1734	20220	1.77982	0.604042	0.426249	0.426249
BP	axon guidance	7	2.71318	0.0033379	EFNA3, PTPRO, NCAM1, SLIT3, SEMA3E, UNC5D, EPHA3	190	145	19000	4.82759	0.923039	1	1
CC	sarcolemma	5	1.93798	0.00393171	CAMK2D, DYSF, DMD, SLC8A1	202	70	21909	7.74717	0.581308	0.289636	0.289636
MF	protein binding	35	13.5659	0.00424833	RNF32, SGMS1, PIK3R1, ASAP2, SLCO6A1, THBS2, RNPC3, SIPA1L3, FSTL4, SYNE1, PTPRG, AMN1, TBC1D31, NCAM1, DMD, SAMD12, TTC23L, PPFIA2, ADGB, UPF2, MAGI1, BCAS3, ELP1, CPLANE1, UNC5D, BTBD9, KCTD8, TIAM2, ARHGAP32, FCHSD2, SLCO3A1, PPP2R2B, ASTN2, ECT2L, EPHA3	190	2290	20220	1.62652	0.721187	0.426249	0.426249
BP	intracellular signal transduction	10	3.87597	0.00726085	ABR, NRG3, TUFT1, RPS6KA2, KIT, PAK6, ADCY2, NLK, GPR155	190	341	19000	2.93255	0.996263	1	1
BP	positive regulation of cell migration	6	2.32558	0.0123672	ATP8A1, MGAT5, KIT, KDR, SEMA3E, CLDN1	190	138	19000	4.34783	0.999928	1	1
BP	negative regulation of angiogenesis	4	1.55039	0.0191356	EFNA3, ADGRB3, SEMA3E, THBS2	190	57	19000	7.01754	1	1	1
BP	regulation of muscle system process	2	0.775194	0.0197963	DMD	190	2	19000	100	1	1	1
BP	conditioned place preference	2	0.775194	0.0197963	SLC1A1, CSMD1	190	2	19000	100	1	1	1
MF	calcium ion binding	13	5.03876	0.0218206	LOC786350, PCDH9, GLCE, DYSF, ITPR2, THBS2, MCC, PKD2, SLC8A1, FSTL4, SLIT3, ASTN2, DSC1	190	661	20220	2.093	0.998665	1	1
BP	regulation of synaptic transmission, glutamatergic	3	1.16279	0.0254138	GRM8, DSC1, GRM1	190	25	19000	12	1	1	1
BP	ion transport	4	1.55039	0.0259139	SLCO3A1, GRIK5, GRIK2, SLCO6A1	190	64	19000	6.25	1	1	1
MF	cadherin binding	4	1.55039	0.0288928	CTNND2, PTPRO, CTNNA1, DSC1	190	71	20220	5.99555	0.999849	1	1
CC	postsynaptic density	5	1.93798	0.029696	CTNND2, PAK6, GRIK2, PPP1R9A, DSC1	202	127	21909	4.27009	0.998722	1	1
CC	synapse	8	3.10078	0.0307226	TIAM2, GLRA2, ATP8A1, SLC1A1, DMD, MYRIP, YBX1	202	325	21909	2.66979	0.998988	1	1
BP	modulation of synaptic transmission	4	1.55039	0.0314437	GRIK5, GRIK2, BTBD9, PPP1R9A	190	69	19000	5.7971	1	1	1
CC	lamellipodium	5	1.93798	0.0335334	CTNNA1, GDPD2, ITGB1BP1, PKD2, DSC1	202	132	21909	4.10835	0.999468	1	1
BP	integrin-mediated signaling pathway	4	1.55039	0.0338151	ITGA11, CTNNA1, ITGB1BP1, ITFG1	190	71	19000	5.6338	1	1	1
BP	cellular response to cAMP	3	1.16279	0.0356803	AQP9, ITPR2, PKD2	190	30	19000	10	1	1	1
MF	collagen receptor activity	2	0.775194	0.0368705	ITGA11, OSCAR	190	4	20220	53.2105	0.999987	1	1
BP	cellular response to osmotic stress	2	0.775194	0.0392027	PKD2, NLK	190	4	19000	50	1	1	1
MF	transmitter-gated ion channel activity involved in regulation of postsynaptic membrane potential	3	1.16279	0.0444859	GLRA2, GRIK5, GRIK2	190	36	20220	8.86842	0.999999	1	1
CC	kainate selective glutamate receptor complex	2	0.775194	0.0450416	GRIK5, GRIK2	202	5	21909	43.3842	0.999962	1	1
MF	kainate selective glutamate receptor activity	2	0.775194	0.0458748	GRIK5, GRIK2	190	5	20220	42.5684	0.999999	1	1
Term	Enrichment	-log10(pvalue)	Count	Category
protein phosphorylation	5.03876	2.84819	13	BP
ATP binding	10.4651	2.84287	27	MF
postsynaptic density membrane	1.93798	2.64882	5	CC
Golgi apparatus	6.20155	2.5624	16	CC
metal ion binding	11.2403	2.51097	29	MF
axon guidance	2.71318	2.47653	7	BP
sarcolemma	1.93798	2.40542	5	CC
protein binding	13.5659	2.37178	35	MF
intracellular signal transduction	3.87597	2.13901	10	BP
positive regulation of cell migration	2.32558	1.90773	6	BP
negative regulation of angiogenesis	1.55039	1.71816	4	BP
regulation of muscle system process	0.775194	1.70342	2	BP
conditioned place preference	0.775194	1.70342	2	BP
calcium ion binding	5.03876	1.66113	13	MF
regulation of synaptic transmission, glutamatergic	1.16279	1.59493	3	BP
ion transport	1.55039	1.58647	4	BP
cadherin binding	1.55039	1.53921	4	MF
postsynaptic density	1.93798	1.5273	5	CC
synapse	3.10078	1.51254	8	CC
modulation of synaptic transmission	1.55039	1.50247	4	BP
lamellipodium	1.93798	1.47452	5	CC
integrin-mediated signaling pathway	1.55039	1.47089	4	BP
cellular response to cAMP	1.16279	1.44757	3	BP
collagen receptor activity	0.775194	1.43332	2	MF
cellular response to osmotic stress	0.775194	1.40668	2	BP
transmitter-gated ion channel activity involved in regulation of postsynaptic membrane potential	1.16279	1.35178	3	MF
kainate selective glutamate receptor complex	0.775194	1.34639	2	CC
kainate selective glutamate receptor activity	0.775194	1.33843	2	MF

## Sheet: TL-KEGG
Category	Term	Count	%	PValue	Genes	List Total	Pop Hits	Pop Total	Fold Enrichment	Bonferroni	Benjamini	FDR
KEGG_PATHWAY	Rap1 signaling pathway	10	3.87597	0.000441491	MAGI1, EFNA3, MAP2K1, LOC100300850, KIT, MAGI2, KDR, ADCY2, PIK3R1, SIPA1L3	100	215	9341	4.34465	0.0997637	0.102437	0.0972724
KEGG_PATHWAY	Glutamatergic synapse	7	2.71318	0.00129123	GRIK5, GRM8, SLC1A1, ITPR2, ADCY2, GRIK2, GRM1	100	114	9341	5.7357	0.264725	0.102437	0.0972724
KEGG_PATHWAY	Cholinergic synapse	7	2.71318	0.00129123	CAMK2D, MAP2K1, ITPR2, ADCY2, KCNQ5, PIK3R1, CREB5	100	114	9341	5.7357	0.264725	0.102437	0.0972724
KEGG_PATHWAY	PI3K-Akt signaling pathway	12	4.65116	0.0024008	GYS2, MAGI1, EFNA3, MAP2K1, PPP2R2B, KIT, MAGI2, ITGA11, KDR, PIK3R1, THBS2, CREB5	100	384	9341	2.91906	0.435648	0.13592	0.129067
KEGG_PATHWAY	Axon guidance	8	3.10078	0.00285547	EFNA3, CAMK2D, PAK6, SLIT3, SEMA3E, UNC5D, PIK3R1, EPHA3	100	179	9341	4.17475	0.493674	0.13592	0.129067
KEGG_PATHWAY	Glucagon signaling pathway	6	2.32558	0.00466278	GYS2, PFKFB1, CAMK2D, ITPR2, ADCY2, CREB5	100	103	9341	5.44136	0.671211	0.171997	0.163325
KEGG_PATHWAY	Parathyroid hormone synthesis, secretion and action	6	2.32558	0.00505873	GCM1, MAP2K1, PDE4D, ITPR2, ADCY2, CREB5	100	105	9341	5.33771	0.700917	0.171997	0.163325
KEGG_PATHWAY	Long-term potentiation	5	1.93798	0.0060625	CAMK2D, MAP2K1, RPS6KA2, ITPR2, GRM1	100	69	9341	6.76884	0.764788	0.180359	0.171266
KEGG_PATHWAY	Oocyte meiosis	6	2.32558	0.00912483	CAMK2D, MAP2K1, FBXW11, RPS6KA2, ITPR2, ADCY2	100	121	9341	4.6319	0.887148	0.211078	0.200435
KEGG_PATHWAY	cGMP-PKG signaling pathway	7	2.71318	0.00925204	MAP2K1, PPP1R12A, ITPR2, ADCY2, SLC8A1, PRKG1, CREB5	100	170	9341	3.84629	0.890544	0.211078	0.200435
KEGG_PATHWAY	AMPK signaling pathway	6	2.32558	0.0097557	RAB2A, GYS2, PFKFB1, PPP2R2B, PIK3R1, CREB5	100	123	9341	4.55659	0.903021	0.211078	0.200435
KEGG_PATHWAY	ErbB signaling pathway	5	1.93798	0.0119996	CAMK2D, MAP2K1, NRG3, PAK6, PIK3R1	100	84	9341	5.56012	0.943481	0.237993	0.225993
KEGG_PATHWAY	Estrogen signaling pathway	6	2.32558	0.0150306	MAP2K1, ITPR2, ADCY2, PIK3R1, GRM1, CREB5	100	137	9341	4.09095	0.972798	0.249745	0.237153
KEGG_PATHWAY	Gap junction	5	1.93798	0.0151478	MAP2K1, ITPR2, ADCY2, PRKG1, GRM1	100	90	9341	5.18944	0.973557	0.249745	0.237153
KEGG_PATHWAY	cAMP signaling pathway	8	3.10078	0.0157403	LOC100337390, CAMK2D, MAP2K1, PPP1R12A, PDE4D, ADCY2, PIK3R1, CREB5	100	247	9341	3.02543	0.977085	0.249745	0.237153
KEGG_PATHWAY	Spinocerebellar ataxia	6	2.32558	0.0192772	ITPR2, PIK3R1, OMA1, GRM1, MAP3K5, ATG2B	100	146	9341	3.83877	0.990272	0.286749	0.272291
KEGG_PATHWAY	Focal adhesion	7	2.71318	0.0206386	MAP2K1, PPP1R12A, ITGA11, KDR, PAK6, PIK3R1, THBS2	100	203	9341	3.22103	0.993011	0.28894	0.274372
KEGG_PATHWAY	Phospholipase D signaling pathway	6	2.32558	0.0230788	MAP2K1, GRM8, KIT, ADCY2, PIK3R1, GRM1	100	153	9341	3.66314	0.99614	0.305154	0.289768
KEGG_PATHWAY	Long-term depression	4	1.55039	0.0266889	MAP2K1, ITPR2, PRKG1, GRM1	100	61	9341	6.12525	0.998401	0.334314	0.317458
KEGG_PATHWAY	Insulin resistance	5	1.93798	0.0291961	GYS2, RPS6KA2, TRIB3, PIK3R1, CREB5	100	110	9341	4.24591	0.999134	0.339791	0.322659
KEGG_PATHWAY	Efferocytosis	6	2.32558	0.0299816	CAMK2D, MAP2K1, ATP8A1, ELMO1, ANO4, XKR4	100	164	9341	3.41744	0.999286	0.339791	0.322659
KEGG_PATHWAY	Growth hormone synthesis, secretion and action	5	1.93798	0.0373997	MAP2K1, ITPR2, ADCY2, PIK3R1, CREB5	100	119	9341	3.92479	0.999885	0.369553	0.350921
KEGG_PATHWAY	Human immunodeficiency virus 1 infection	7	2.71318	0.0391057	LOC512672, MAP2K1, FBXW11, LOC100300850, PAK6, ITPR2, PIK3R1	100	236	9341	2.77064	0.999925	0.369553	0.350921
KEGG_PATHWAY	Sphingolipid signaling pathway	5	1.93798	0.0404007	MAP2K1, SGMS1, PPP2R2B, PIK3R1, MAP3K5	100	122	9341	3.82828	0.999945	0.369553	0.350921
KEGG_PATHWAY	Platelet activation	5	1.93798	0.0404007	PPP1R12A, ITPR2, ADCY2, PIK3R1, PRKG1	100	122	9341	3.82828	0.999945	0.369553	0.350921
KEGG_PATHWAY	Neurotrophin signaling pathway	5	1.93798	0.0414308	CAMK2D, MAP2K1, RPS6KA2, PIK3R1, MAP3K5	100	123	9341	3.79715	0.999958	0.369553	0.350921
KEGG_PATHWAY	T cell receptor signaling pathway	5	1.93798	0.0435356	MAP2K1, PPP2R2B, LOC100300850, PAK6, PIK3R1	100	125	9341	3.7364	0.999975	0.369553	0.350921
KEGG_PATHWAY	Thyroid hormone synthesis	4	1.55039	0.0450794	TG, ITPR2, ADCY2, CREB5	100	75	9341	4.98187	0.999983	0.369553	0.350921
KEGG_PATHWAY	Ras signaling pathway	7	2.71318	0.0455338	EFNA3, MAP2K1, LOC100300850, KIT, KDR, PAK6, PIK3R1	100	245	9341	2.66886	0.999985	0.369553	0.350921
KEGG_PATHWAY	Gastric acid secretion	4	1.55039	0.0465824	CAMK2D, KCNJ15, ITPR2, ADCY2	100	76	9341	4.91632	0.999988	0.369553	0.350921
Term	ratio	-log10(pvalue)	Count
Rap1 signaling pathway	3.87597	3.35508	10
Glutamatergic synapse	2.71318	2.889	7
Cholinergic synapse	2.71318	2.889	7
PI3K-Akt signaling pathway	4.65116	2.61964	12
Axon guidance	3.10078	2.54432	8
Glucagon signaling pathway	2.32558	2.33135	6
Parathyroid hormone synthesis, secretion and action	2.32558	2.29596	6
Long-term potentiation	1.93798	2.21735	5
Oocyte meiosis	2.32558	2.03978	6
cGMP-PKG signaling pathway	2.71318	2.03376	7
AMPK signaling pathway	2.32558	2.01074	6
ErbB signaling pathway	1.93798	1.92083	5
Estrogen signaling pathway	2.32558	1.82302	6
Gap junction	1.93798	1.81965	5
cAMP signaling pathway	3.10078	1.80299	8
Spinocerebellar ataxia	2.32558	1.71496	6
Focal adhesion	2.71318	1.68532	7
Phospholipase D signaling pathway	2.32558	1.63679	6
Long-term depression	1.55039	1.57367	4
Insulin resistance	1.93798	1.53468	5
Efferocytosis	2.32558	1.52315	6
Growth hormone synthesis, secretion and action	1.93798	1.42713	5
Human immunodeficiency virus 1 infection	2.71318	1.40776	7
Sphingolipid signaling pathway	1.93798	1.39361	5
Platelet activation	1.93798	1.39361	5
Neurotrophin signaling pathway	1.93798	1.38268	5
T cell receptor signaling pathway	1.93798	1.36116	5
Thyroid hormone synthesis	1.55039	1.34602	4
Ras signaling pathway	2.71318	1.34167	7
Gastric acid secretion	1.55039	1.33178	4
